# Supplementary material for: Study on Current Levels of Physical Activity and Sedentary Behavior among Middle School Students in Beijing, China
Source: PLoS One. 2015 Jul 16;10(7):e0133544. doi: 10.1371/journal.pone.0133544 (PMC4504466; doi:10.1371/journal.pone.0133544)
Supplement: S1 Dataset — (XLS) [file pone.0133544.s002.xls]

## Sheet: Sheet1
GRADE	SEX	attitude toward pe	area	school	outside school pa	in school pa	video/tv watching	computer	writing reading	sitting games	outside school pa>2h	in schoo pa>2h	total pa>2h	videogame	computer video tv
1	1	44	1	1	0	0	180	160	960		2	2	2		340
1	1	65	1	1	1	1	430	60	300	40	2	2	2		490
1	1	61	1	1	1	1	270	1430	980	70	2	2	2	70	1770
1	2	69	1	1	1	1		170	840		2	2	2		170
1	1	55	1	1	0	1			160		2	2	2
1	2	83	1	1	1	1	540	860	530	420	1	2	1		1400
1	1	64	1	1	0	1	390	460	1230	120	2	2	2		850
1	1	59	1	1	0	1	390	460	1230	120	2	2	2		850
1	1	62	1	1	1	1	50	200	250		2	2	2		250
1	2	63	1	1	1	1	240	90	665		2	2	2		330
1	2	80	1	1	0	0		870	1530	140	2	2	2		870
1	1	48	1	1	1	0		270	980		2	2	2		270
1	1	65	1	1	1	1	125	230	515		2	1	1		355
1	2	60	1	1	1	1	105	52	1180	7	2	2	2		157
1	1	70	1	1	1	1	300	310	1380	60	1	2	1	60	670
1	2	89	1	1	1	1	210	630	630	210	2	1	1	210	1050
1	1	59	1	1	0	1	70		1120		2	1	2		70
1	2	96	1	1	1	1	1080	470	480		2	2	2		1550
1	1	85	1	1	1	1	390	810	690	270	1	2	1	270	1470
1	2	60	1	1	1	1	160	70	1010		1	1	1		230
1	1	50	1	1	1	1	150	80	200		2	1	1		230
1	2	70	1	1	1	1		370	1530		1	2	1		370
1	2	79	1	1	1	1	270	40	1050		2	2	1		310
1	1	96	1	1	1	1		120	930		1	1	1		120
1	1	77	1	1	0	0	300	480	1680	480	2	2	2	480	1260
1	2	63	1	1	1	0	840	1680	490		1	2	1		2520
1	2	66	1	1	1	1	380	800	1680		1	2	1		1180
1	2	78	1	1	1	1	420	580	450	140	2	1	1		1000
1	1		1	1	1	1	150	270	810		2	2	2		420
1	2	70	1	1	1	1	120	660	420	330	1	1	1	330	1110
1	1	60	1	1	1	1	540	1680	540	540	1	1	1	540	2760
1	2	67	1	1	1	1	270	690	430	140	2	2	2		960
1	1		1	1	1	0		120	1680		1	2	1		120
1	2	64	1	1	1	1	210		1680		2	2	2		210
1	1	73	1	1	1	1	390	160	540		2	1	1		550
1	2	75	1	1	1	1	210		840		2	2	1		210
1	2	59	1	1	1	1	480	640	1320		2	1	1		1120
1	2	66	1	1	1	0	210	490	1230		2	2	2		700
1	1		1	1	1	1	210		570	60	1	1	1	60	270
1	1	72	1	1	1	1	120	400	585		2	2	2		520
1	2	81	1	1	1	1		810	1230		2	1	1		810
1	2	65	1	1	1	1	250	315	930		2	1	1		565
1	2	65	1	1	1	0	120	300	580		2	2	2		420
1	1	62	1	1	1	1	110	170	740		2	1	1		280
1	1	76	1	1	1	1	270	860	1080	270	1	1	1	270	1400
1	2	67	1	1	1	0	420	300	1200		1	2	1		720
1	2	68	1	1	1	1	270	1030	630	230	2	2	1		1300
1	2	85	1	1	0	1	1080	530	1380		2	2	2		1610
1	1	76	1	1	1	1	380		650		1	2	1		380
1	2	78	1	1	0	0	780		1230	120	2	2	2		780
1	2	75	1	1	1	1	20	40	900		1	1	1		60
1	2		1	1	1	0	210	630	840		1	2	1		840
1	1	77	1	1	1	1	610	505	720	430	2	2	2	390	1505
1	2	76	1	1	1	1		110	1680		1	1	1		110
1	2	77	1	1	1	0			650		2	2	2
1	2	71	1	1	0	1	270	360	110		2	2	2		630
1	1	61	1	1	1	1	50	1680	710		1	2	1		1730
1	2	71	1	1	1	0		230	730		2	2	2		230
1	1	84	1	1	1	1		60	370	60	1	2	1	60	120
1	1		1	1	1	1	70	165	460	180	1	2	1	180	415
1	1	82	1	1	1	1	540	865	840	420	2	1	1	420	1825
1	2	92	1	1	1	1		420	1030		1	1	1		420
1	1	68	1	1	1	1	1680	1680	1120		1	2	1		3360
1	2	90	1	1	1	1	390	1680	1680	290	1	1	1		2070
1	2	41	1	1	0	0			540		2	2	2
1	1	77	1	1	1	1	135	185	1230	240	1	2	1		320
1	2	76	1	1	0	0	240	310	460	230	2	2	2	230	780
1	1	66	1	1	1	1	540	530	1030		1	1	1		1070
1	1	28	1	1	0	1		325	415		2	2	2		325
1	2	76	1	1	1	1	270	120	610		2	2	1		390
1	2	77	1	1	1	1	500	280	490	40	2	2	2		780
1	2	68	1	1	0	1	220	425	1180	70	2	1	2		645
1	1	89	1	1	0	0	170		550		2	2	2		170
1	1	84	1	1	0	0		120	690	120	2	2	2		120
1	2	71	1	1	0	1		1280	960		2	2	2		1280
1	1	89	1	1	1	1			900		1	1	1
2	2	62	1	1	1	1		1580	880		2	2	1		1580
2	1	63	1	1	1	1	480	480	300	480	1	1	1	480	1440
2	1	56	1	1	1	1		195	1280		1	2	1		195
2	2	76	1	1	1	1	1050	490	850	70	1	2	1	70	1610
2	1	68	1	1	0	0	180	780	1180	660	2	2	2	320	1280
2	1	81	1	1	1	1	840	420	490		1	1	1		1260
2	2	63	1	1	0	0		420	580		2	2	2		420
2	2	50	1	1	1	1	540	1380	1680		1	1	1		1920
2	2	79	1	1	1	1	170	395	860		2	2	1		565
2	1	50	1	1	1	0	390	780	1000		2	2	2		1170
2	1	87	1	1	1	1		125	1100		2	1	1		125
2	2	72	1	1	1	1	40	1210	810		1	2	1		1250
2	1	96	1	1	1	1	160	270	860		1	2	1		430
2	1	64	1	1	1	0		540	960		2	2	2		540
2	2	69	1	1	0	1	210	1530	685	420	2	2	2	420	2160
2	2	96	1	1	1	1		405	930	270	2	2	2		405
2	2	85	1	1	1	1		100	530		2	2	1		100
2	1	96	1	1	1	1	220	1280	1050	350	1	1	1	260	1760
2	1	67	1	1	1	0		210	360		2	2	2		210
2	1	77	1	1	1	0	210		330	140	1	2	1	140	350
2	1	74	1	1	0	0					2	2	2
2	1	73	1	1	1	1	120		180		2	2	1		120
2	2		1	1	1	0	60		120	60	2	2	2		60
2	2	46	1	1	1	1	390	1020	530	280	1	2	1	140	1550
2	2	74	1	1	0	1			1240	270	2	2	2
2	2		1	1	1	1	360	1680	270		1	2	1		2040
2	2	65	1	1	0	1			1240	270	2	1	1
2	1	62	1	1	1	1	810	1280	520		1	2	1		2090
2	1	60	1	1	0	0	300				2	2	2		300
2	2	68	1	1	1	1			1140	270	1	2	1
2	2	60	1	1	0	1	120	480	480	180	2	2	2	180	780
2	2	74	1	1	0	1	270	760	1280		2	2	2		1030
2	2	53	1	1	1	1	540	1680	1680		1	2	1		2220
2	1	77	1	1	0	0	270		960		2	2	2		270
2	2	61	1	1	0	1		540	420		2	1	2		540
2	2	70	1	1	0	1	660	930	980		2	2	2		1590
2	1	69	1	1	0	1		360	610		2	2	2		360
2	2	70	1	1	0	1	330	240	730	60	2	1	2	60	630
2	2	96	1	1	0	0	110	1080	1000	180	2	2	2	180	1370
2	1	73	1	1	0	1	390	360	680		2	2	2		750
2	2	80	1	1	1	1	160	880	750	270	1	2	1	270	1310
2	1	95	1	1	1	1	730	1680	1490	290	1	1	1	290	2700
2	1	69	1	1	0	1	520	1080	960	40	2	2	2	40	1640
2	2	65	1	1	1	1	1680	1680	1380		2	2	2		3360
2	2	83	1	1	0	0		1280	1680		2	2	2		1280
2	1	64	1	1	1	1	360	1680	1080	390	2	2	2	390	2430
2	1	96	1	1	1	1			1120		1	1	1
2	2	77	1	1	1	1	980	1680	1680		1	1	1		2660
2	1	64	1	1	1	1		630	750		1	2	1		630
2	1	83	1	1	1	1	135	145	935		2	2	2		280
2	2	74	1	1	1	0		155	1680		1	2	1		155
2	2	82	1	1	1	1	320		930		1	1	1		320
2	2	82	1	1	0	0	610	1030	1080		2	2	2		1640
2	2	67	1	1	1	1	240	340	360		2	2	2		580
2	1	86	1	1	1	0	150	650	1200	300	1	2	1	300	1100
2	1	59	1	1	1	1	510	1170	1155	540	2	2	1	540	2220
2	2	66	1	1	1	1	390	730	1380		1	2	1		1120
2	2	63	1	1	0	1	80	160	220		2	2	2		240
2	1	72	1	1	1	1	270	780	920	120	1	1	1	120	1170
2	2	91	1	1	0	1	360	120	960		2	2	2		480
2	2	63	1	1	1	1	210	830	430		2	2	1		1040
2	2	79	1	1	1	1	60	120	810	180	2	2	1	120	300
2	1	61	1	1	0	1					2	2	2
2	1	69	1	1	1	1	270	1260	1120	420	1	2	1	420	1950
2	2	50	1	1	0	1	420	780	540		2	2	2		1200
2	1	71	1	1	1	1	330	730	410	120	1	1	1	120	1180
2	2	88	1	1	1	1	270	540	540		1	1	1		810
2	1	56	1	1	0	0		195	290		2	2	2		195
2	2	66	1	1	0	0					2	2	2
2	1	39	1	1	1	0		1030	900		2	2	2		1030
2	1	82	1	1	1	0			1080		2	2	2
2	1	60	1	1	1	0	120	570	1230		2	2	2		690
2	1	63	1	1	1	0	630	1630	1430	50	2	2	2		2260
2	2	81	1	1	1	1	480		1680		1	1	1		480
2	2	64	1	1	1	1	1680	540	1680	120	2	1	1		2220
3	2	80	1	1	1	1	390	420	1530		1	1	1		810
3	1	82	1	1	1	1		215	770	50	1	2	1	50	265
3	1	74	1	1	1	1			480	100	2	1	1
3	2	80	1	1	1	1	230	580	1430	120	2	1	1	60	870
3	1	76	1	1	0	0					2	2	2
3	1	92	1	1	1	1	210	235	555	60	2	2	2		445
3	1	66	1	1	0	0	270	140	930		2	2	2		410
3	2	96	1	1	1	1			1180		2	2	2
3	1	62	1	1	1	1	540	525	785	215	2	1	1		1065
3	2	77	1	1	1	1	340	590	1230		2	2	2		930
3	2	69	1	1	1	1	45	420	1330	50	2	2	2		465
3	2	93	1	1	1	1	120	480	360		1	2	1		600
3	2	70	1	1	1	1	120	240	820		2	2	2		360
3	1	82	1	1	1	1			780	855	1	1	1	630	630
3	2	70	1	1	1	1	90	210	790		2	2	2		300
3	1	89	1	1	1	1	120	180	450		2	2	2		300
3	2	64	1	1	1	1	240	480	480		2	2	1		720
3	1	90	1	1	1	1	210	135	1070		1	1	1		345
3	2	93	1	1	1	1	270	1680	1260		1	2	1		1950
3	1	73	1	1	1	1		300	1380		1	2	1		300
3	2	96	1	1	1	1		195	1170		2	2	2		195
3	1	96	1	1	1	1	460	580	1080		2	2	2		1040
3	1	62	1	1	1	1	240	210	660		2	2	2		450
3	2	61	1	1	1	1		570	1020		2	1	1		570
3	2	92	1	1	1	1	270	480	980	210	1	2	1	60	810
3	2	95	1	1	1	1	110	505	830	270	2	2	2	270	885
3	1	92	1	1	1	1	290	630	690		1	2	1		920
3	2	87	1	1	1	1	780	1380	1030		1	1	1		2160
3	1	96	1	1	1	1		1440	1020	120	1	2	1		1440
3	2	92	1	1	1	1	270	225	1185		2	1	1		495
3	2	66	1	1	1	1	270	130	810	20	2	2	2	20	420
3	2	71	1	1	1	1	540	660	1130	60	2	2	2	60	1260
3	1	81	1	1	1	1	390	1020	1230	480	2	2	1	210	1620
3	2	51	1	1	1	0	260	270	1530		2	2	2		530
3	1	78	1	1	1	1	390	360	1080		2	2	2		750
3	2	96	1	1	1	1	270	210	980		1	1	1		480
3	1	87	1	1	1	1	270	630	810		2	2	2		900
3	2	70	1	1	1	1	140	1020	1330	350	1	1	1	210	1370
3	2	58	1	1	1	1		380	1080		2	2	1		380
3	1	76	1	1	1	1	540	730	1230		1	2	1		1270
3	1	59	1	1	1	1	120	390	1110		1	2	1		510
3	1	95	1	1	1	1	220	1200	1180		2	2	1		1420
3	1	72	1	1	1	1		975	1330		2	1	1		975
3	2	91	1	1	1	1		360	870		2	2	2		360
3	1	90	1	1	1	1	270	800	550	150	1	2	1	150	1220
3	1	93	1	1	1	1	270				1	2	1		270
3	2	93	1	1	1	1	270	140	960		2	2	1		410
3	2	72	1	1	0	1		360	480		2	2	2		360
3	2	96	1	1	1	1	480	780	1380	240	1	1	1	240	1500
3	1	89	1	1	1	1			700		2	2	2
3	2	87	1	1	1	1	270	315	1125	60	2	2	2	60	645
3	1	83	1	1	1	1			398		1	1	1
3	1	85	1	1	1	1	220	770	1180		1	2	1		990
3	2	84	1	1	1	1	60	190	680		2	2	2		250
3	2	89	1	1	1	1	135	160	1110	60	2	2	1	60	355
3	1	96	1	1	1	1		1080	720	720	1	1	1	360	1440
3	1	82	1	1	1	1	60	1080	840		2	1	1		1140
3	2	89	1	1	1	1	360	590	1320	120	2	1	1	120	1070
3	2	74	1	1	0	0	390	40	880	170	2	2	2	170	600
3	1	96	1	1	1	1	180	330	690		2	1	1		510
3	2	78	1	1	1	1	135	320	1285		2	1	1		455
3	1	36	1	1	1	1	350	1400	700		1	2	1		1750
3	1	88	1	1	1	1	340	480	960	180	2	1	1	120	940
3	2	95	1	1	1	1	240	120	860		2	2	1		360
3	1	96	1	1	1	1			690		2	2	2
3	2	85	1	1	1	1	210	90	1050		1	2	1		300
3	1	89	1	1	1	1	195	530	1080	120	1	1	1	120	845
3	2	96	1	1	1	1	330	420	1680	120	1	2	1	120	870
3	2	81	1	1	1	1		280	960		1	1	1		280
3	1	90	1	1	1	1		740	900	40	2	2	1		740
3	2	96	1	1	1	1	230	470	750		2	2	1		700
3	2	92	1	1	1	1		270	1230		1	1	1		270
3	2	92	1	1	1	1	110	325	1130	60	2	2	2		435
1	1	92	1	2	1	0	280	1680		1080	1	2	1	1080	3040
1	1	76	1	2	0	0					2	2	2
1	1	56	1	2	1	1	420	1050	1330	239	1	1	1	210	1680
1	1	80	1	2	0	0	120	180	1120	60	2	2	2	60	360
1	2	60	1	2	1	1	320	485	1260	210	1	1	1	145	950
1	2	93	1	2	1	1	40	60	1200		2	2	2		100
1	2	49	1	2	1	0		830	670	360	2	2	2	360	1190
1	2	63	1	2	1	1	210		260		1	2	1		210
1	2	58	1	2	1	0	300	40	1630	30	1	2	1		340
1	2	72	1	2	1	1	150	90	540		2	2	1		240
1	1	88	1	2	1	1	180	175	680	110	1	1	1	110	465
1	2	67	1	2	0	1			1680		2	2	2
1	1	60	1	2	1	1	160	450	450		2	2	2		610
1	2	80	1	2	1	1	120	60	1110	40	1	1	1	40	220
1	2	61	1	2	1	1	340	270	930		1	1	1		610
1	2	90	1	2	0	1	270	500	990	150	2	1	1	150	920
1	1	64	1	2	1	1			1470	110	2	2	2	110	110
1	2	95	1	2	1	1	840	1680	840	480	1	1	1	420	2940
1	2	92	1	2	1	1	60		270		2	2	2		60
1	2	63	1	2	1	1	60	270	1410	60	2	2	1		330
1	1	83	1	2	1	1	370	385	1455	90	2	2	2		755
1	2	78	1	2	1	1	120	410	1680		1	2	1		530
1	1	91	1	2	0	1	540	1130	1130	120	2	1	1	120	1790
1	2	96	1	2	1	1			1680	120	1	1	1
1	2	60	1	2	1	0	170	120	900		2	2	2		290
1	1		1	2	0	1			240		2	1	1
1	2	91	1	2	0	0		1680	550	140	2	2	2		1680
1	1	60	1	2	0	0					2	2	2
1	1	74	1	2	0	0	660	780	420		2	2	2		1440
1	1	66	1	2	1	0	230	770		300	2	2	2	300	1300
1	1	85	1	2	0	1	120	680	480	60	2	2	2	60	860
1	2	56	1	2	1	1	230	1350	610	70	1	2	1		1580
1	1	76	1	2	0	0	150	159	51		2	2	2		309
1	2	68	1	2	0	1	120	300	1680		2	2	2		420
1	1	83	1	2	1	1		540	890		1	1	1	0	540
1	1	96	1	2	0	0	390		1530	555	2	2	2	135	525
1	2	68	1	2	1	1	840		1380		1	1	1		840
1	2	96	1	2	0	1	420	210	270		2	2	2		630
1	2	93	1	2	1	1	100	250	400	50	2	1	1		350
1		70	1	2	1	0		190	420		1	2	1		190
1		51	1	2	0	0	510	510	1680		2	2	2		1020
1	1	92	1	2	1	1	270	350	700	270	1	1	1	270	890
1	1	90	1	2	1	1	120	220	800	180	1	2	1	120	460
1	2	74	1	2	1	1	135	370	860		2	1	1		505
1	2	61	1	2	1	0	255		440		2	2	2		255
1	1	92	1	2	1	1	70	210	1680	70	1	1	1		280
1	2	79	1	2	0	1					2	2	2
1	2	72	1	2	0	0	780	860	1120	700	2	2	2		1640
1	1	54	1	2	1	1	210	540	480		1	2	1		750
1	1	90	1	2	1	1	390	270	1680		1	1	1		660
1	2	64	1	2	1	1	220	45	1080		2	2	2		265
1	2	68	1	2	1	1	60	280	480		2	1	1		340
1	1	95	1	2	1	1		630	490		1	2	1		630
1	1	68	1	2	1	1	180	290	450	30	1	1	1		470
1	2	60	1	2	1	1			1680		1	2	1
1	2	89	1	2	1	1	60	320	630		1	2	1		380
1	1	93	1	2	1	1	240		540		1	1	1		240
1	1	88	1	2	1	1	270		920	690	1	1	1	270	540
1	2	60	1	2	1	0			1200		2	2	2
2	2	72	1	2	1	0	55		1230		2	2	2		55
1	1	53	1	2	1	1	120		360		2	2	2		120
1	2		1	2	1	1	260		840		2	2	1		260
1	2	50	1	2	1	1	200	1530	1080	660	2	1	1	660	2390
1	2	68	1	2	1	1		1005	690		1	1	1		1005
1	1	80	1	2	1	1	630	580	1380		1	2	1		1210
1	2	80	1	2	1	1	120	60	1400	60	1	1	1		180
1	2	91	1	2	1	1	420	1680	840	420	1	1	1	420	2520
1	1	68	1	2	0	0	75	550	320	100	2	2	2	100	725
1	2	71	1	2	1	1	540	500	1380		1	1	1		1040
1	1	93	1	2	1	1	60	120	1140	330	2	1	1	330	510
1	1	85	1	2	1	0		180	840		2	2	2		180
1	2	74	1	2	1	0	270		1230		1	2	1		270
1	1	60	1	2	1	1	420	840	420	210	1	1	1	210	1470
1	1	68	1	2	1	1			1480		1	1	1
1	2	71	1	2	1	1	420	420	750	210	2	2	2		840
2	1	80	1	2	1	1	210	700	1455		1	1	1		910
2	1	52	1	2	0	0	1080	1680		540	2	2	2	540	3300
2	1	88	1	2	0	1		6	250	50	2	2	2		6
2	2	60	1	2	0	0					2	2	2
2	1	68	1	2	0	0			350		2	2	2
2	1	60	1	2	0	0					2	2	2
2	1	67	1	2	1	0	270	1260	490	480	1	2	1	210	1740
2	2	96	1	2	1	0	270	420	420		2	2	2		690
2	2	60	1	2	1	1	440	330	1110		1	1	1		770
2	2	60	1	2	0	0	60	480	510		2	2	2		540
2	1	72	1	2	1	1	540	780	740	120	1	1	1	120	1440
2	2	87	1	2	1	1	270	240	1230		2	1	1		510
2	2	69	1	2	0	0		100	100		2	2	2		100
2	2		1	2	1	1	660	1080	540	480	2	2	1	270	2010
2	2	92	1	2	0	1	50	360	540		2	1	1		410
2	1	68	1	2	0	0	1680	1680	1130	700	2	2	2	700	4060
2	1	88	1	2	1	1			480		2	2	2
2	1	68	1	2	1	0	660	1680	1680	170	2	2	2	170	2510
2	1	96	1	2	1	1	1680	1680	420		1	1	1		3360
2	2	73	1	2	0	1	270	1080	1220		2	2	2		1350
2	2	58	1	2	1	1	1000	1680	900	700	1	1	1	700	3380
2	1	68	1	2	0	0		690	1260	480	2	2	2	480	1170
2	1	96	1	2	1	1	220	295	1020		2	2	2		515
2	2	66	1	2	0	1		150	1380		2	2	2		150
2	2	68	1	2	1	1	270	700	870		1	1	1		970
2	2	85	1	2	1	1		420	1480		1	1	1		420
2	1	91	1	2	1	1	180	1155	755	70	1	1	1	70	1405
2	2	67	1	2	1	0	120	120	1095		2	2	2		240
2	2	67	1	2	0	1	730	570	1680		2	2	2		1300
2	2	60	1	2	1	1	240	240	810		1	1	1		480
2	2	88	1	2	1	1	760	930	1180		1	1	1		1690
2	2	64	1	2	1	1	120	150	1080		2	1	1		270
2	2	93	1	2	1	1		390	1080		2	2	1		390
2	1	76	1	2	1	1			840	120	1	1	1	120	120
2	2	55	1	2	1	1	1480	1480	750		2	2	1		2960
2	1	92	1	2	1	1	840	1680	980	840	1	1	1	840	3360
2	2	78	1	2	1	0	780	920	980		2	2	2		1700
2	2	60	1	2	1	1	840	1680	840		1	1	1		2520
2	1	68	1	2	1	1	1080	1180	830	140	1	1	1	70	2330
2	2	52	1	2	1	1	270	540	1050		1	1	1		810
2	1	91	1	2	1	1	120	240	1080	120	1	1	1	120	480
2	1	68	1	2	1	1	220	340	1050	120	2	2	1	120	680
2	1	72	1	2	1	1	180	480	780	340	1	1	1	180	840
2	2	86	1	2	0	1	1080	1380	1480	210	2	2	2		2460
2	2	96	1	2	1	1	340	360	1380		2	2	1		700
2	1	68	1	2	1	1	540	1080	540	540	1	1	1	270	1890
2	2	62	1	2	0	1	270	580	1080		2	2	2		850
2	1	83	1	2	1	1	135	330	900		2	1	1		465
2	2	61	1	2	0	0		60	1080		2	2	2		60
2	2	55	1	2	1	1	730	800	1280	45	1	1	1	45	1575
2	1	55	1	2	0	0					2	2	2
2	1	72	1	2	0	0		630	1530		2	2	2		630
2	1	60	1	2	1	1	190	1680	840		1	1	1		1870
2	2	80	1	2	1	0	60	240	690		2	2	2		300
2	1	63	1	2	1	1			730		1	1	1
2	1	60	1	2	1	0		420	210	210	1	2	1	210	630
2	1	82	1	2	1	1	640	100	460	180	1	2	1	180	920
2	2	65	1	2	1	1	540	960	1080		2	2	2		1500
2	2	65	1	2	1	1		360	740	120	2	2	1	120	480
2	2	68	1	2	1	1		940	1405	105	2	2	1		940
2	2	59	1	2	0	0	290		880		2	2	2		290
2	2	60	1	2	1	1	390	1680	1380		1	2	1		2070
2	2		1	2	0	1	510	490	1020	80	2	1	1	80	1080
2	2	61	1	2	1	1	120	480	1080		2	1	1		600
2	1	60	1	2	1	1	170	20	860	60	1	2	1	60	250
2	2	60	1	2	0	0		1080	540		2	2	2		1080
2	2	64	1	2	1	1	70	1120	770	140	1	1	1	140	1330
2	1	76	1	2	0	0			1240		2	2	2
2	1	95	1	2	1	1		840	420	420	1	1	1	420	1260
2	2	62	1	2	1	1	120	370	1120	40	2	1	1		490
2	2	62	1	2	1	1	540	540	1680		2	2	1		1080
2	1		1	2	1	1	220	1130	1530	170	2	2	1	170	1520
2	1	69	1	2	1	1			280		1	1	1
2	1	54	1	2	1	1	900	1380	1680		1	2	1		2280
3	1	68	1	2	1	0	270				2	2	2		270
3	1	60	1	2	0	1	170	610	355	265	2	1	2	150	930
3	1	93	1	2	1	1			1020		1	2	1
3	1	96	1	2	1	1	270	705	330	60	2	2	2	60	1035
3	1	92	1	2	1	1	180	950	840	300	1	1	1	300	1430
3	2	60	1	2	1	0	110	270	1240		1	2	1		380
3	2	60	1	2	0	1	300	285	1130		2	1	1		585
3	1	54	1	2	1	1	270		1130		2	2	1		270
3	2	53	1	2	0	1	220	290	860		2	2	2		510
3	2	75	1	2	1	1	410	170	1020	40	2	2	2	40	620
3	2	60	1	2	1	0					2	2	2
3	1	60	1	2	1	1			1380	150	2	1	1
3	2	32	1	2	0	0					2	2	2
3	1	68	1	2	0	0					2	2	2
3	1	70	1	2	1	0	540	1080	720		2	2	2		1620
3	2	39	1	2	0	0	230	170	620		2	2	2		400
3	1	68	1	2	0	0					2	2	2	0	0
3	2	60	1	2	1	0		220	810	110	1	2	1	110	330
3	2	57	1	2	0	0	120	290	1160		2	2	2		410
3	2	62	1	2	0	0	230	250	780		2	2	2		480
3	2	71	1	2	0	1	250	240	1680		2	2	2		490
3	1	88	1	2	1	1	120	780	870	240	1	1	1	240	1140
1	1	72	1	2	0	1			1680		2	2	2
3	2	44	1	2	0	1		700	1480		2	2	2		700
3	1	69	1	2	1	1	60	680	1230		2	2	1		740
3		52	1	2	0	0			920		2	2	2
3	2	60	1	2	0	0					2	2	2
3	1		1	2	1	1	380	340	1530	1320	1	1	1	1200	1920
3	1	68	1	2	1	0	1400	1680	1400	1400	1	2	1	700	3780
3	2	30	1	2	0	0	100	50	1000		2	2	2		150
3		36	1	2	1	0			270		1	2	1
3	2	96	1	2	0	0					2	2	2
3	1	91	1	2	1	1	1320	1430	1680	110	1	2	1		2750
3	2	68	1	2	0	0					2	2	2
3	2	68	1	2	1	0	200	400			2	2	2		600
3	1	61	1	2	1	1	145	780	1680		2	2	1		925
3	1	41	1	2	1	1					1	1	1
3	1	65	1	2	1	1	120	300	420		2	2	2		420
3	2	90	1	2	0	0		295	1410		2	2	2		295
3	2	62	1	2	1	1		180	1480		1	1	1		180
3	2	80	1	2	1	1		280	1050		2	1	1		280
3	1	58	1	2	1	1		360	1380		1	2	1		360
3	2	57	1	2	1	1	480	930	820	230	1	1	1	210	1620
3	1	94	1	2	1	1	120	630	1680	1680	1	1	1	1680	2430
3	1	66	1	2	0	1	780	1680	1380		2	1	1		2460
3	1	60	1	2	1	1	150	200	400		2	2	2		350
3	2	48	1	2	1	1			1380		1	2	1
3	2	46	1	2	1	1	270	170	650		2	1	1		440
3	2	61	1	2	1	1	240	170	1260	20	1	1	1	20	430
3	2	60	1	2	0	0	120	1330	420		2	2	2		1450
3	2	49	1	2	1	1	910	1220	1050		2	1	1		2130
3	2	95	1	2	1	0		300	1260		2	2	2		300
3	2	60	1	2	0	1	220	340	1080		2	1	2		560
3	1	54	1	2	0	1		300	1680		2	2	2		300
3	2	82	1	2	1	1	300	525	1050		1	1	1		825
3	2	60	1	2	0	0	580		1480		2	2	2		580
3	2	70	1	2	0	0	280	600	1190		2	2	2		880
3	1	68	1	2	1	1	1200	1200	1200		1	1	1		2400
3	2	96	1	2	0	0			1380		2	2	2
3	1		1	2	0	0					2	2	2
3	1	68	1	2	1	1		270	1230		1	1	1		270
3	2	79	1	2	1	1	60		1380		1	1	1		60
3	1	91	1	2	1	1	160	585	700		2	1	1		745
3	2	48	1	2	0	0	120	80	1000	120	2	2	2	120	320
3	1	64	1	2	1	0	360	822	1680	700	1	2	1	700	1882
3	2	68	1	2	0	0	400	120	1680		2	2	2		520
3	1	60	1	2	0	0					2	2	2
3	2	68	1	2	1	1	840	1680	840	840	1	1	1	420	2940
3	1	63	1	2	1	1	320		460		2	1	1		320
3	1	68	1	2	0	1					2	1	2
3	1	72	1	2	1	0	1680	1680	1480	1480	1	2	1	900	4260
3	2		1	2	0	0		390	300		2	2	2		390
3	1	60	1	2	0	1					2	1	2
3	1		1	2	0	0					2	2	2
3	1	60	1	2	0	0					2	2	2
3	1		1	2	0	1	210	1180	540		2	2	2		1390
3	1	44	1	2	0	1	420	1040	1280		2	2	2		1460
1	2	72	1	3	1	1	120	760	1080	160	1	1	1		880
1	1	94	1	3	1	1		100	525		2	2	2		100
1	2	65	1	3	1	1	140	420	420		1	1	1		560
1	2	96	1	3	1	1	460	1510	610		2	1	1		1970
1	2	92	1	3	0	1	960	410	460		2	1	2		1370
1	2	68	1	3	1	1	320	265	380		1	1	1		585
1	1	88	1	3	1	1	440	1080	1080	220	1	2	1	220	1740
1	2	88	1	3	1	1	330	615	730	195	1	1	1		945
1	1	86	1	3	1	1		140	180		2	2	2		140
1	2	63	1	3	0	0		315	920	40	2	2	2		315
1	1	96	1	3	1	1	1080		660	1080	1	1	1	1080	2160
1	2	70	1	3	1	1	900	1560	515		2	2	1		2460
1	2	74	1	3	1	1	70	210	670		2	2	1		280
1	2	83	1	3	0	1	210	210	650		2	1	2		420
1	2	91	1	3	1	1	540	930	660		2	2	2		1470
1	1	64	1	3	1	0	650	1560	150		1	2	1		2210
1	1	66	1	3	1	1		140	1440		1	1	1		140
1	2	80	1	3	0	1	450	550	1260		2	2	2		1000
1	2	90	1	3	1	1			380	130	2	2	2
1	1	71	1	3	1	1	270		670		2	1	1		270
1	2	92	1	3	1	1	250		420		1	1	1		250
1	1	63	1	3	1	1	100	380	980	80	2	1	1	20	500
1	1	83	1	3	1	1	160	500	350		2	1	1		660
1	2	66	1	3	1	1	300	280	370	60	1	1	1		580
1	2	80	1	3	1	0	270	540	750		2	2	2		810
1	2	85	1	3	1	1		430	250		1	1	1		430
1	2	89	1	3	1	1	270		410		2	2	2		270
1	1	74	1	3	1	1	810	1530	930	660	1	1	1	660	3000
1	2	76	1	3	0	1	160	170	220		2	1	2		330
1	1	86	1	3	1	1		540	270		1	1	1		540
1	2	68	1	3	1	1	230	670	420	160	1	1	1	160	1060
1	1		1	3	1	1	120	400	340	60	1	1	1		520
1	2	85	1	3	0	1	140	700	540		2	2	2		840
1	1	69	1	3	1	0	140	1080		170	1	2	1	170	1390
1	2	66	1	3	1	0	270	230	480		2	2	2		500
1	1	84	1	3	1	1	310	420	1035	105	2	2	1		730
1	1	71	1	3	1	1	140	410	270		2	1	1		550
1	2	71	1	3	1	1		270	480		1	1	1		270
1	1	86	1	3	1	0	480	1200	320		1	2	1		1680
1	1	80	1	3	1	1	240	240	595	125	2	2	1		480
1	1		1	3	0	0	270	360	230	70	2	2	2	70	700
1	1	73	1	3	1	1	270	180	540		2	2	1		450
1	1	84	1	3	0	0	390	1530	960		2	2	2		1920
1	2	66	1	3	0	0			53		2	2	2
1	1	63	1	3	0	0	620	630	100	630	2	2	2	630	1880
1	2	91	1	3	1	1		150	400		1	2	1		150
1	2	67	1	3	1	1	80	545	680		2	2	2		625
1	2		1	3	0	0	840	1680	1680	1260	2	2	2	1260	3780
1	2		1	3	1	0	660	135	1380		2	2	2		795
1	1	93	1	3	1	1		220	640		1	1	1		220
1	2	74	1	3	1	1	270	405	220	270	2	2	1	270	945
1	2	61	1	3	0	1		255	350		2	2	2		255
1	2	71	1	3	1	1		1180	1230	570	2	1	1		1180
1	2	88	1	3	1	1	60	120	810	270	2	2	1		180
1	2	69	1	3	1	1	540		650	90	2	2	2		540
1	1	57	1	3	0	1		710	980	980	2	1	1		710
1	2	67	1	3	0	1	270	430	700		2	1	2		700
1	1	64	1	3	0	0	270	730	520		2	2	2		1000
1	1	96	1	3	0	0	590	290	240		2	2	2		880
1	2	65	1	3	1	1	270	110	970		1	1	1		380
1	2	78	1	3	1	1	90	210			2	2	2		300
1	2	71	1	3	1	1	500		550		2	1	1		500
1	2	70	1	3	1	1		200	1680		1	2	1		200
1	2	93	1	3	1	1	270	1380	525	420	1	1	1	420	2070
1	1	89	1	3	1	1	40	80	120	20	2	1	1		120
1	2	75	1	3	1	1	270	1530	720	480	1	2	1		1800
1	1		1	3	1	1	210	565	280		1	1	1		775
1	1	80	1	3	0	0		1530	295	75	2	2	2		1530
1	1	88	1	3	0	0	390	520	500		2	2	2		910
1	1	95	1	3	1	1		730	690		2	1	1		730
1	2	60	1	3	0	0	1380	1680	690		2	2	2		3060
1	1	62	1	3	1	0	660	1280	230		2	2	2		1940
1	1	66	1	3	1	1	260	500	230	50	2	1	1	30	790
1	1	83	1	3	0	0	270	120	420		2	2	2		390
1	1	93	1	3	1	1		540	360	760	2	1	1		540
2	1	77	1	3	1	1	160	690	800	210	1	1	1		850
2	2	72	1	3	1	1	270	300	810		1	1	1		570
2	1	79	1	3	1	0	150		300		2	2	2		150
2	1	65	1	3	1	1	280	1530	530	300	2	2	2	300	2110
2	2	96	1	3	1	1		240	870		1	1	1		240
2	1	83	1	3	1	1	140		480		1	1	1		140
2	2	83	1	3	1	1	120	120	240	60	2	1	1		240
2	2	75	1	3	1	1		540	910		2	1	1		540
1	2	62	1	3	0	0	120	1400	980		2	2	2		1520
2	1	54	1	3	1	1	390	120	960	840	2	2	2		510
1	1	66	1	3	1	0			600		1	2	1
2	2	61	1	3	1	1	270	60	630		2	2	2		330
2	1	60	1	3	1	0			840		2	2	2
2	1	86	1	3	1	0	210	270	690	270	1	2	1	270	750
2	1	96	1	3	1	1	270	450	1680	180	2	1	1	120	840
2	2	84	1	3	1	1	345	765	380		1	1	1		1110
2	2	96	1	3	1	1	270		780		1	2	1		270
2	2	88	1	3	1	1	270	200	560	440	2	2	1		470
2	1	80	1	3	0	1	270		430	270	2	2	2		270
2	2	89	1	3	1	1	490	560	940		1	2	1		1050
2	2	89	1	3	0	1	240	1580	740		2	2	2		1820
2	1	61	1	3	0	1	60	220	525	200	2	2	2		280
2	1	64	1	3	1	1	1500	90	1680	960	2	1	1	60	1650
2	1	74	1	3	1	1	120	120	730		1	1	1		240
2	1	92	1	3	0	1	540	1680	540	680	2	2	2	540	2760
2	1	55	1	3	1	1			420		2	1	2
2	1	82	1	3	1	1	390	860	1380	220	1	1	1	220	1470
2	2	83	1	3	1	1	100	20	1000	40	1	1	1		120
2	1	77	1	3	1	1	150	1110	870		2	2	1		1260
2	1	68	1	3	1	1	960	1680	1680		1	1	1		2640
2	2	72	1	3	1	1	1080	1350	420	540	1	2	1	540	2970
2	1	68	1	3	0	0					2	2	2
2	1	73	1	3	1	1	390	780	690		1	2	1		1170
2	1	84	1	3	1	1	450	150	320	120	2	2	1	60	660
2	1	70	1	3	1	1	160	300	370	80	1	2	1	80	540
2	1	66	1	3	1	1		1370	300		2	2	2		1370
2	1	74	1	3	1	1	660	1530	1480	140	1	1	1		2190
2	1	68	1	3	1	1	270	1230	1180	420	1	1	1	420	1920
2	2		1	3	1	1	60	270	910		2	2	2		330
2	2	90	1	3	0	0	630	840	780		2	2	2		1470
2	2	79	1	3	1	1	160	1000	1680	580	1	1	1	160	1320
2	2	83	1	3	1	1	220	830	560	170	2	2	2	170	1220
2	2	96	1	3	1	1	420	1260	840		1	1	1		1680
2	2	94	1	3	1	1	360	590	380		2	1	1		950
2	2	92	1	3	0	1	300	460	450		2	1	2		760
2	1	42	1	3	1	1	210	37	9	6	2	2	2	6	253
2	1	58	1	3	0	0	540	1380	180		2	2	2		1920
2	2	78	1	3	1	1	135	175	450		1	2	1		310
2	2	92	1	3	1	1	210	270	120		2	2	2		480
2	2	96	1	3	1	0	1080	930	590		2	2	2		2010
2	1	85	1	3	1	1	300	830	160	420	2	2	1	420	1550
2	1	76	1	3	1	1	840	1230	480	420	1	1	1	210	2280
2	1	69	1	3	1	1	960	1230	960		1	1	1		2190
2	1	90	1	3	1	1	530	590	1230	140	2	1	1		1120
2	1	62	1	3	0	1	1080	610	510	100	2	2	2		1690
2	1	90	1	3	1	1	360	1000	420	420	1	1	1	420	1780
2	1	55	1	3	1	1	540	1230	630	750	1	1	1	540	2310
2	1	92	1	3	0	0	540	1680	840	1080	2	2	2	1080	3300
2	1	62	1	3	1	1	1530	1680	480	840	1	1	1	840	4050
2	1	76	1	3	0	0			810		2	2	2
2	1	66	1	3	1	1	1260	1680	200	210	1	1	1		2940
2	1	83	1	3	1	1	390	390	870	160	1	1	1		780
2	1	64	1	3	0	1	540	660	540		2	1	2		1200
2	2	77	1	3	1	1	1010	1680	540		1	1	1		2690
2	2	74	1	3	1	1	150	930	700		2	1	1		1080
2	2	94	1	3	1	1		385	460		2	2	2		385
2	1	84	1	3	1	1	210	840	630	210	1	1	1	210	1260
2	1	96	1	3	1	1	220	180	560	220	2	2	1		400
2	1	85	1	3	0	1	270	450	700	210	2	1	1		720
2	2	81	1	3	0	1		420	1080	120	2	1	1		420
2	1	94	1	3	1	1		420	1080	120	1	1	1		420
2	2	59	1	3	1	1	390	170	960		2	2	2		560
2	2	90	1	3	1	1	390	430	480		1	1	1		820
2	2	56	1	3	1	1	460	415	330	495	1	2	1	390	1265
2	2	85	1	3	0	1			1080	120	2	2	2
2	1	80	1	3	1	0	530	480	480	120	1	2	1	120	1130
3	1	69	1	3	0	0	420	420	360	120	2	2	2	120	960
3	1	52	1	3	0	0	180	360	180	180	2	2	2	90	630
3	1	89	1	3	1	1	210	240	250	220	1	2	1	160	610
3	2	61	1	3	0	0	390	480	960		2	2	2		870
3	2	68	1	3	1	0	150	180	810	60	2	2	2		330
3	2	65	1	3	0	1	390		930		2	2	2		390
3	2	72	1	3	1	1		390	1260		2	2	2		390
3	1	72	1	3	1	1	320	290	1530		2	2	2		610
3	2	72	1	3	1	1	160	755	1610		2	1	1		915
3	1	71	1	3	1	1		1680	1440		2	2	2		1680
3	2		1	3	0	1	290	480	1080		2	2	2		770
3	2	83	1	3	0	1	135	255	810		2	2	2		390
3	1	57	1	3	1	0	370	360	560	200	2	2	2	200	930
3	1	96	1	3	0	1	480	480	1140	120	2	1	1	120	1080
3	1	61	1	3	1	0	270	300	630		2	2	2		570
3		32	1	3	0	0	420	1365	1470	1050	2	2	2	840	2625
3	1	84	1	3	1	1	640	880	440	220	1	1	1	220	1740
3	1	85	1	3	1	1	220		1680		1	1	1		220
3	1	73	1	3	1	1	630	1580	1530		1	1	1		2210
3	1	67	1	3	1	1	110	110	230	240	1	2	1	240	460
3	2	65	1	3	1	1		20	900		2	2	2		20
3	1	60	1	3	0	0	840	900	1280	780	2	2	2	780	2520
3	2	64	1	3	1	1	1080	840	1540		1	1	1		1920
3	1	60	1	3	0	1	210	630		210	2	2	2	210	1050
3	2	76	1	3	1	1	210	420	840		1	1	1		630
3	2	62	1	3	1	1	160	810	960	90	1	1	1		970
3	2	96	1	3	0	0	280	140	490		2	2	2		420
3	1	69	1	3	1	1	420	595	870	110	1	2	1	110	1125
3	2	48	1	3	0	1	4	480	470	22	2	2	2	22	506
3	1	68	1	3	0	0		420		210	2	2	2	210	630
3	2	65	1	3	1	0	540	540	1380		2	2	2		1080
3	1	68	1	3	1	0			1260		1	2	1
3	2	96	1	3	1	1			540		1	2	1
3	2	76	1	3	1	0	220	420	1380	340	1	2	1	340	980
3	2	60	1	3	1	1	120	480	1260	40	1	1	1		600
3	2	96	1	3	1	1	120	480	660		2	1	1		600
3	1	96	1	3	0	0		480	1380		2	2	2		480
3	1	60	1	3	1	1	1230	1680	1480	480	1	1	1	480	3390
3	1	66	1	3	0	0		480	1380		2	2	2		480
3	1	84	1	3	0	0	840	1680	840		2	2	2		2520
3	1	61	1	3	0	1	460	1630	600	600	2	2	2	600	2690
3	1		1	3	1	1	390	480	960	360	2	2	1	360	1230
3	1	82	1	3	1	1	180	480	1230	400	2	2	2	400	1060
3	2	63	1	3	0	0	420	840	420	420	2	2	2	420	1680
3	1	66	1	3	1	1	240	480	120	120	2	1	1	120	840
3	1	96	1	3	1	0		1200			2	2	2		1200
3	1		1	3	1	1	290	140	1430		2	2	2		430
3	2	54	1	3	0	0	270	270	480		2	2	2		540
3	1	66	1	3	1	1			960		1	1	1
3	1	91	1	3	1	1	720		1080		1	1	1		720
3	1	68	1	3	1	1		660	1680	240	1	1	1	240	900
3	1	60	1	3	1	1	270	1080	270	270	2	2	2	270	1620
3	1		1	3	1	0	280	560	280	140	2	2	2	140	980
3	1	85	1	3	0	1					2	1	1
3	2	69	1	3	0	1	540	1080	1050		2	2	2		1620
3	2	66	1	3	0	1	390	360	840	90	2	2	2	90	840
3	2	84	1	3	1	1			560		2	2	2
3	2	72	1	3	0	1		410	680		2	2	2		410
3	2	82	1	3	0	1	840	1680	1200	840	2	2	2	840	3360
3	1	68	1	3	1	0	210		1070	420	1	2	1		210
3		58	1	3	1	1	270	900	1230		1	2	1		1170
3	2	56	1	3	0	1	630	580	1075	45	2	2	2		1210
3	1	93	1	3	1	1		1205	980		1	1	1		1205
3	2	69	1	3	0	0	120	120	840		2	2	2		240
3	1	73	1	3	1	1	420	320	420	580	2	2	2		740
3	2	50	1	3	0	0		980	910		2	2	2		980
3	2	65	1	3	0	1	330	940	760		2	2	2		1270
3	2	70	1	3	1	1	210	320	230	90	1	2	1	90	620
3	2	78	1	3	1	0		150	450		2	2	2		150
3	1	72	1	3	0	0					2	2	2
3	2	80	1	3	1	1	840	770	630		1	2	1		1610
3	2	65	1	3	1	1	420	1380	1490	420	1	1	1	420	2220
3	1	75	1	3	1	1	400	840	840		1	1	1		1240
3	2	96	1	3	0	1		80	102		2	2	2		80
3	2	61	1	3	0	0		770	840		2	2	2		770
1	2	68	1	4	1	0	120	160	480		2	2	2		280
1	2	70	1	4	1	1	150	410	1260	60	2	1	1	60	620
1	1	68	1	4	1	1		740	1560		1	1	1		740
1	2	65	1	4	1	1	270	740	650	120	1	1	1		1010
1	1	65	1	4	1	1	115	130	430		2	2	2		245
1	2	67	1	4	1	1	60	180	980		2	1	1		240
1	1	92	1	4	1	1	360	750	840		1	1	1		1110
1	1	57	1	4	1	1			1290	60	1	1	1	60	60
1	2	66	1	4	0	1	330	145	840	45	2	2	2	45	520
1	2	85	1	4	1	1	1440	1680	1680		1	1	1		3120
1	1	73	1	4	1	1	120	480	1180	40	2	2	1		600
1	2	80	1	4	1	1	1680	1680	1380	430	1	2	1	430	3790
1	2	70	1	4	1	1	40	40	200	60	2	2	2		80
1	1	94	1	4	1	1	60	260	505		2	2	2		320
1	1	89	1	4	1	1	270	280	710		1	2	1		550
1	1		1	4	0	0	90	615	550	65	2	2	2		705
1	2	83	1	4	1	1	270	390	1170		2	2	1		660
1	2	63	1	4	1	1	640	540	800		2	2	1		1180
1	1	65	1	4	0	0	240	60	660	40	2	2	2	40	340
1	1		1	4	1	1		1080	1300		1	1	1		1080
1	1	73	1	4	1	1	120	60	850		2	1	1		180
1	1	66	1	4	1	1	140	160	810		1	1	1		300
1	1	71	1	4	1	1	250	120	500		2	2	2		370
1	1	59	1	4	1	1	270	90	700	230	1	1	1	230	590
1	2	62	1	4	1	1	360	930	1680	80	1	1	1		1290
1	2	58	1	4	1	1	280	270	750		1	1	1		550
1	1	79	1	4	1	1	418	1580	1180		2	1	1	0	1998
1	2	57	1	4	1	1		120	1090	530	2	2	1		120
1	2	69	1	4	1	1	540	380	1110	85	1	2	1	85	1005
1	2	61	1	4	0	1	365	755	1370		2	2	2		1120
1	2	64	1	4	1	0	8	20	480		2	2	2		28
1	1	88	1	4	1	1	170	350	800		1	1	1		520
1	1	88	1	4	1	1	430	300	640		1	1	1		730
1	1	72	1	4	1	1	270	210	640	210	2	2	1		480
1	2	82	1	4	1	1	60	80	880		2	2	1		140
1	2	66	1	4	1	1		350	550		1	2	1		350
1	2	80	1	4	1	1		160	490		2	2	2		160
1	1	84	1	4	1	1	270	120	420		1	2	1		390
1	2	58	1	4	0	0	120	320	170		2	2	2		440
1	2	65	1	4	1	1	540	1680	590	300	1	1	1	300	2520
1	1	96	1	4	1	1	420	630	260		2	2	1		1050
1	1	74	1	4	1	1	220	70	560		1	2	1		290
1	2	62	1	4	1	1	40	80	440		2	2	1		120
1	2	70	1	4	1	1	120	40	570	40	2	2	2		160
1	1	68	1	4	1	1	270	855	810	120	1	2	1	120	1245
1	2	86	1	4	1	1		270	1380	270	1	1	1		270
1	1	78	1	4	1	1	210	135	550		2	1	1		345
1	1	79	1	4	0	1	330	430	480	110	2	1	1	110	870
1	2		1	4	1	1	220	630	1000		2	2	1		850
1	1	74	1	4	1	1		120	1330		1	1	1		120
1	1	96	1	4	1	1	420	550	1050	230	1	1	1	230	1200
1	2	68	1	4	1	1	120		1380	380	1	1	1		120
1	2	79	1	4	1	1	1440	1380	390	120	2	1	1		2820
1	1	74	1	4	1	1		320	1140		1	1	1		320
1	1	77	1	4	0	1	180	820	430		2	1	1		1000
1	2	59	1	4	1	1	60		610		2	2	2		60
1	2	77	1	4	1	1	150	290	340	45	2	2	2		440
1	2	85	1	4	1	1	120	410	780	60	1	1	1		530
1	1	94	1	4	1	1	390	360	650		2	2	1		750
1	2	60	1	4	1	1	160	630	910	390	1	2	1	390	1180
1	1	74	1	4	1	1		360	690	160	1	2	1		360
1	2	69	1	4	1	1	1080	180	565	220	2	2	2		1260
1	1	68	1	4	1	1	20	52	1130	20	1	2	1	20	92
1	1	83	1	4	1	1	40	400	505		2	2	1		440
1	1	61	1	4	0	1	200		1050		2	2	2		200
1	1	94	1	4	1	1	960	1530	110	510	1	2	1	510	3000
1	1		1	4	1	1	210	860	550	210	2	2	2	210	1280
1	1	75	1	4	1	1	80	530	570		1	1	1		610
1	1	69	1	4	1	1	120	120	630	70	2	2	2		240
1	2	70	1	4	1	1	150	80	690		2	2	1		230
1	2	80	1	4	1	1	230	300	550		2	2	1		530
1	2	57	1	4	1	1	90	130	810	20	2	2	2	20	240
1	1	96	1	4	1	1	300		450		1	1	1		300
1	2	74	1	4	1	1	150	160	690		2	2	1		310
2	2	76	1	4	1	1			870		1	2	1
2	1	61	1	4	1	1		165	590	40	2	2	1	40	205
2	1	62	1	4	0	0	270	1230	720	60	2	2	2	60	1560
2	2	76	1	4	1	1		75	690		1	1	1		75
2	2	85	1	4	1	1	540	210	980		1	1	1		750
2	1	78	1	4	1	1	60	750	1230	270	1	1	1	60	870
2	1	62	1	4	1	0	120	400	990	220	2	2	2	60	580
2	1	60	1	4	0	0	480	480	480	120	2	2	2		960
2	1	63	1	4	1	1		120	1430		2	2	1		120
2	2	73	1	4	1	1	360	950	1110		1	2	1		1310
2	1	38	1	4	0	1			600		2	1	2
2	2	77	1	4	1	1	220	660	1260	120	2	2	2	120	1000
2	2	89	1	4	1	1	60	90	420		1	1	1		150
2	2	62	1	4	1	1		160	530		2	1	1		160
2	2	94	1	4	1	1	240	880	900		1	2	1		1120
2	1	85	1	4	1	1	210	210	1400		1	1	1		420
2	1	80	1	4	0	1		390	900		2	2	2		390
2	2	74	1	4	0	0	540	70	1680		2	2	2		610
2	2	89	1	4	1	1	230	500	180		2	2	2		730
2	2	88	1	4	1	1	120	900	1230		2	2	1		1020
2	2	74	1	4	1	1	280	340	820	90	1	2	1	90	710
2	2	77	1	4	1	1	60	210	1210	40	2	2	1		270
2	1	88	1	4	1	1		100	200		2	1	1		100
2	1	89	1	4	1	1	160	480	1510	240	1	1	1	40	680
2	2	69	1	4	1	1	420	410	600		2	2	1		830
2	1	96	1	4	0	0	360		1030		2	2	2		360
2	1	76	1	4	1	1	270	60	570		1	2	1		330
1	1	71	1	4	1	1		425	945		2	1	1		425
2	2	71	1	4	1	1	480	480	480		1	1	1		960
2	2	60	1	4	0	0		150	250		2	2	2		150
2	2	96	1	4	1	1	170	170	810	90	2	2	1		340
2	2	69	1	4	1	1		1280	810		2	1	1		1280
2	1	83	1	4	1	0	575	1055	810	135	1	2	1		1630
2	1	96	1	4	1	1	120	70	940		2	1	2		190
2	2	59	1	4	0	0	240	420	800		2	2	2		660
2	2	48	1	4	1	0	40	135	1230		2	2	2		175
2	1	70	1	4	1	1		260	1140	60	1	1	1		260
2	1	72	1	4	1	1		330	1110		1	1	1		330
2	1	77	1	4	1	1	270	740	460		1	2	1		1010
2	1	67	1	4	1	1	1480	1680	1580	1380	1	1	1	1080	4240
2	1	60	1	4	1	1	240	240	720	120	1	1	1	120	600
2	2	92	1	4	1	1	195	330	640	140	2	2	2		525
2	2	76	1	4	1	0	420	430	750		2	2	2		850
2	2	77	1	4	1	1	805	630	480	140	2	1	1	140	1575
2	1	68	1	4	0	0	420	1530	1260	420	2	2	2	420	2370
2	2	70	1	4	1	0	240	120	1260		1	2	1		360
2	1	80	1	4	1	1		350	930		2	2	1		350
2	1	60	1	4	1	1	1530	1680	630	1120	1	2	1	1120	4330
2	2	77	1	4	1	1	440	450	1330	60	2	2	1		890
2	2	75	1	4	1	1	900	1330	1110		1	1	1		2230
2	2	88	1	4	1	1	390	1180	870		1	1	1		1570
2	2	92	1	4	1	1	240	360	1260		2	1	1		600
2	1	86	1	4	1	1	780	1380	1260	60	1	1	1		2160
2	1	73	1	4	1	1	890		220	60	2	2	1		890
2	1	57	1	4	1	1	270	310	860		1	1	1		580
2	1	75	1	4	1	1	340		480		2	2	2		340
2	2	73	1	4	1	1	200	610	380		2	1	1		810
2	2	85	1	4	1	1	120	780	1260	240	2	2	2	240	1140
2	1		1	4	1	1	670	1025	1130	595	1	1	1	340	2035
2	1	56	1	4	1	1	270	1130	590	140	1	1	1		1400
2	2	66	1	4	1	1	70	365	460		2	2	2		435
2	1	62	1	4	1	1	1080	1080	780	20	1	1	1		2160
2	1	86	1	4	1	1	440	810	350	1480	1	1	1	1480	2730
2	1	71	1	4	1	1	490	930	540	270	2	1	1	270	1690
2	2	96	1	4	1	1	1080	1680	880	1680	2	1	1	1680	4440
2	1	71	1	4	1	1	210	780	1380		1	2	1		990
2	1	83	1	4	1	1	140	550	450	130	2	2	2	130	820
2	1	96	1	4	1	1	100	700	270		2	2	2		800
2	2	83	1	4	1	1	250	1020	570		2	1	1		1270
2	1	63	1	4	1	1	1110	1560	810		1	1	1		2670
2	2	71	1	4	0	1	510	630	830	90	2	2	2	90	1230
2	2	92	1	4	1	1	455	350	1180	420	1	1	1	420	1225
2	1	49	1	4	1	0		1680	140	420	2	2	2	420	2100
2	1	94	1	4	1	1		120	1680	390	1	1	1		120
3	2	85	1	4	1	1		1380	1230	660	2	1	2	660	2040
3	1		1	4	1	0	420	240	1680		1	2	1		660
3	1	88	1	4	0	0					2	2	2
3	2	66	1	4	1	1	250	510	850		2	2	2		760
3	2	62	1	4	0	1					2	1	2
3	1	83	1	4	1	1	270	270	680		1	2	1		540
3	1	78	1	4	1	0	1080	1280	960	240	1	2	1		2360
3	2		1	4	1	0	240	480	240	100	2	2	2	100	820
3	2	89	1	4	1	1	330	640	1020	240	1	1	1	120	1090
3	2	92	1	4	1	1	560	980	580	60	2	2	1	60	1600
3	1	70	1	4	1	0	700	730	800	80	2	2	2	80	1510
3	1		1	4	1	0	270	240	660	120	1	2	1		510
3	2	58	1	4	1	1	530	1680	400	310	1	2	1	120	2330
3	1	79	1	4	1	0	480	830	1440	120	1	2	1	120	1430
3	1	78	1	4	1	1	980	1680	680		1	2	1		2660
3	1	76	1	4	1	1			720		1	2	1
3	1	60	1	4	0	0	190	480	450	120	2	2	2	120	790
3	2	69	1	4	1	1	210	60	1080		2	1	1		270
3	2	69	1	4	1	1	210	280	1480	60	2	1	1		490
3	1	68	1	4	1	1	270	1030	920	175	2	2	1	175	1475
3	2	68	1	4	1	1	240	160	1380		2	2	2		400
3	1	81	1	4	1	1		960	480		1	1	1		960
3	2	66	1	4	0	1	270	390	720	40	2	1	2		660
3	2	92	1	4	0	0	1200	1680	420		2	2	2		2880
3	1	90	1	4	1	1	1080	240	660	240	1	1	1	240	1560
3	1	94	1	4	0	1	420	630	700	420	2	2	2	420	1470
3	2	72	1	4	0	0	1380	1680	840	660	2	2	2	660	3720
3	1	65	1	4	1	1	270	860	480	110	1	1	1	110	1240
3	1	68	1	4	1	1	1680	1680	420	120	1	1	1	120	3480
2	2	76	1	4	1	1	480	480	360	120	1	1	1		960
2	2	92	1	4	1	1	270	800	1040	210	2	1	1		1070
3	2	78	1	4	1	1	1155	1680	1260	210	1	1	1	210	3045
3	2	76	1	4	1	1	420	1260	700		2	1	1		1680
3	2	73	1	4	1	1	320	160	320		1	1	1		480
3	1	48	1	4	1	0	270	120	840		2	2	2		390
3	2	77	1	4	0	0	930	740	1680		2	2	2		1670
3	2	62	1	4	1	1	270	360	480		2	2	1		630
3	2	96	1	4	0	1			750	400	2	1	1
3	1	70	1	4	1	1		150	100	50	1	2	1	50	200
3	1	90	1	4	1	1	170	505	560		2	2	1		675
3	1	92	1	4	0	0			510		2	2	2
3	1	70	1	4	1	1	280	420	280		1	1	1		700
3		84	1	4	1	1		120	1380		2	2	2		120
3	1	96	1	4	1	1	120	60	1680		2	2	1		180
3	1	72	1	4	1	0					2	2	2
3	2	92	1	4	1	1			930		2	2	1
3	2	60	1	4	1	1	540	855	760	270	2	2	2	270	1665
3	2	62	1	4	1	1	360	630	1230	120	1	1	1		990
3	1	82	1	4	1	1	310	630	720		1	1	1		940
3	1	81	1	4	1	1	120	370	1120	60	2	2	2		490
3	2	60	1	4	1	1	360	100	480		1	2	1		460
3	1	67	1	4	1	1	210	380	690	120	2	2	1	120	710
3	1	74	1	4	1	1	210	490	845	145	1	2	1	145	845
3	1	83	1	4	1	1	840	1680	1680		1	1	1		2520
3	1	68	1	4	1	1	420	840	420	420	1	1	1	210	1470
3	2	75	1	4	1	1			980		2	2	2
3	2	64	1	4	1	1		270	540		1	2	1		270
3	2	85	1	4	1	1	180	140	1170		2	2	1		320
3	2		1	4	1	1	60	62	84		2	1	1		122
3	1	96	1	4	1	1	120	140	1540		1	1	1		260
3	1	96	1	4	1	1		120	820		1	2	1		120
3	2	49	1	4	1	1	120	240	480	60	2	1	1		360
3	1	76	1	4	1	0	1680	1680	140	1680	1	2	1	1680	5040
3	1	65	1	4	1	1	60	960	330		2	2	2		1020
3	2	60	1	4	0	0	460				2	2	2	0	460
3	2	93	1	4	0	1					2	1	1
3	1	64	1	4	0	0	170	930	350		2	2	2		1100
3	1	84	1	4	1	1	120	440	1230	50	2	2	1		560
3	2	70	1	4	0	0	400	550			2	2	2		950
3	1	60	1	4	1	1	270	630	690	60	2	1	1	60	960
2	1	75	2	7	1	1	270	400	900	90	2	1	1	90	760
2	2	63	2	7	0	1	530	360	1200		2	2	2		890
2	2	67	2	7	0	1		150	450	150	2	2	2		150
2	1	89	2	7	1	1	270	1350	900	70	1	1	1		1620
2	2		2	7	0	1	780		930		2	2	2		780
2	1	78	2	7	1	1	270				2	2	1		270
2	1	87	2	7	1	1	220	40	560		2	2	2		260
2	1	92	2	7	1	1	470	580	500	300	2	2	1	300	1350
2	2	81	2	7	0	1	60				2	1	2		60
2	2	64	2	7	0	0	210	210	970		2	2	2		420
2	2	51	2	7	0	1	390		1080		2	2	2		390
2	2	73	2	7	0	0		480	1680		2	2	2		480
2	2	67	2	7	0	1		150	450	150	2	2	2		150
2	2	68	2	7	1	1	160	450	1110	110	2	1	1		610
2	1	87	2	7	1	0	8		480		1	2	1		8
2	1	96	2	7	0	1		840	420		2	2	2		840
2	1	86	2	7	1	1	270		920		2	2	2		270
2	1		2	7	0	1		1680	1084	240	2	2	2	240	1920
2	2	94	2	7	0	1	630	590	1430		2	2	2		1220
2	2	70	2	7	1	1			1530	270	2	2	2
2	1	62	2	7	0	0	900	1680	900	1480	2	2	2	1480	4060
2	1	96	2	7	0	0	60	350	480	20	2	2	2	20	430
2	2	66	2	7	1	1	170	320	710		2	1	1		490
2	2	64	2	7	0	0	560	810	436	234	2	2	2	170	1540
2	2	77	2	7	1	1	43		980	35	2	2	2		43
2	2	61	2	7	0	0	680	300	25		2	2	2		980
2	2	86	2	7	1	1	100	360	450		2	2	2		460
2	1	90	2	7	1	1		630	1380		2	2	1		630
2	2	81	2	7	0	1	1080	1080	1680	270	2	1	2	270	2430
2	2	96	2	7	1	1	480	160	970	90	1	2	1		640
2	2	87	2	7	0	1	270	310	1380		2	2	2		580
2	2		2	7	0	1	120	100	210		2	2	2		220
2	1	58	2	7	0	0		20	50		2	2	2		20
2	2	73	2	7	1	1	60	480	480	220	2	2	1	60	600
2	2	75	2	7	1	1		550	810		2	1	1		550
2	1	84	2	7	0	0	540		840		2	2	2		540
2	2	76	2	7	1	1		360	23		2	2	2		360
2	1		2	7	1	1	270	180	1110		2	2	2		450
2	1	79	2	7	0	1		1200	1200		2	2	2		1200
2	1	73	2	7	0	0	350	630	800		2	2	2		980
2	1	81	2	7	1	1	390	650	1680		1	1	1		1040
2	2	54	2	7	0	0	420	330	1130		2	2	2		750
2	1		2	7	1	1	410	360	760		2	2	2		770
2	1	88	2	7	0	1	630	730	1210	170	2	2	2	170	1530
2	1	96	2	7	1	1	60				2	1	1		60
2	1	75	2	7	1	1	390	860	1080		2	1	2		1250
2	1	76	2	7	1	1	220	120	450	30	2	2	2		340
2	1	71	2	7	0	1	270		480		2	1	2		270
2	1	79	2	7	1	1	300	630	1050	240	1	1	1	240	1170
2	1		2	7	1	1	150	300	600		1	1	1		450
2	1	82	2	7	0	0					2	2	2
2	1	71	2	7	0	1			1050		2	1	1
2	1	60	2	7	0	1	105		1555		2	1	2		105
2	2		2	7	1	1	60	40	860		2	2	2		100
2	2	79	2	7	1	1	270	920	760		1	1	1		1190
2	2		2	7	0	1		1680	840	440	2	2	2	440	2120
2	2	83	2	7	0	0	210	560	840		2	2	2		770
2	2	60	2	7	0	0					2	2	2
2	2	68	2	7	0	1	390	1180	1000	270	2	2	2	270	1840
2	2	77	2	7	0	0	560	420	1260		2	2	2		980
2	2	67	2	7	0	1		1680	840	440	2	2	2	440	2120
2	2	66	2	7	0	1					2	2	2
2	2	81	2	7	0	0			420		2	2	2
2	2	84	2	7	0	0	120		1380		2	2	2		120
2	1	73	2	7	1	1	600	730	1680	280	1	1	1		1330
2	1		2	7	1	0		1180	1140		2	2	2		1180
2	2	86	2	7	0	1	45		245		2	2	2		45
2	2	96	2	7	0	0	630	730	1140		2	2	2		1360
2	2	94	2	7	0	0	540	1130	1480		2	2	2		1670
2	1	96	2	7	1	1					2	2	2
2	2	69	2	7	0	1					2	1	1
2	1	89	2	7	1	1	420	1530	1050	210	1	1	1	210	2160
2	1	88	2	7	0	0	510		875		2	2	2		510
2	2		2	7	1	1	210	540	1480		1	1	1		750
2	2	82	2	7	0	1	540	780	480		2	2	2		1320
2	1	91	2	7	1	0		610	1170		2	2	2		610
2	1	65	2	7	0	0	120		1040		2	2	2		120
2	2	96	2	7	0	1	270	530	650		2	1	1		800
2	1	72	2	7	0	0					2	2	2
2	1	71	2	7	0	1	210	230	1010		2	2	2		440
2	2	84	2	7	1	1	9	180	1380		2	2	2		189
2	2	84	2	7	0	0	660	305	1080		2	2	2		965
2	1	82	2	7	1	1	60	390	860		2	2	1		450
3	2	75	2	7	0	0	360		1680		2	2	2		360
3	1	76	2	7	1	1	410	1680	1560		1	1	1		2090
3	2	55	2	7	1	1	390	240	1380		2	1	1		630
3	2	63	2	7	0	0	150	450	150		2	2	2		600
3	2		2	7	0	1	240	480	1680		2	2	2		720
3	1	77	2	7	1	1	900	1200	1200	1000	1	1	1	1000	3100
3	1	94	2	7	0	0	340	580	1560		2	2	2		920
3	2	83	2	7	0	1	390	930	1680		2	1	1		1320
3	1	75	2	7	0	0	1230	1680	1380		2	2	2		2910
3	1	62	2	7	0	0	900	1680	1680	900	2	2	2	900	3480
3	1	79	2	7	0	0	70	70	420	7	2	2	2	7	147
3	2	75	2	7	1	1	210	550	1680		1	1	1		760
3	2	83	2	7	1	1	40	120	660		2	1	1		160
3	2	66	2	7	0	0					2	2	2
3	2	69	2	7	0	1			1480	90	2	1	2
3	2	69	2	7	1	1	460	1680	1680		2	2	2		2140
3	1		2	7	0	0	1380	1680	1680	420	2	2	2	420	3480
3	1	73	2	7	1	1	630	460	1530	120	1	2	1		1090
3	2	79	2	7	1	1	120	120	1320		1	1	1		240
3	1	59	2	7	0	0					2	2	2
3	1	68	2	7	1	1		1000			1	2	1		1000
3	1	95	2	7	1	1	110	170	1000	125	2	1	1		280
3	1	70	2	7	0	0	830	1680	540	540	2	2	2	540	3050
3	2	96	2	7	0	0	220	630	660		2	2	2		850
3	1	86	2	7	1	1	420	620	1280	140	1	1	1	140	1180
3	1	74	2	7	0	0	1080	1680	920	780	2	2	2	780	3540
3	1	96	2	7	0	1	700	1320	480	440	2	1	2	440	2460
3	1	83	2	7	1	1			930		1	1	1
3	2	90	2	7	1	1			750		1	2	1
3	1	96	2	7	1	1	420	1680	690	555	1	1	1	420	2520
3	1	66	2	7	0	0					2	2	2
3	2	73	2	7	0	1	7		16		2	2	2		7
3	1	93	2	7	1	1	150	470	230		2	1	1		620
3	2	96	2	7	0	1	390	1080	750		2	1	2		1470
3	2	94	2	7	0	1	270	1030	460		2	1	2		1300
3	1	81	2	7	1	1	240	480	500	120	1	2	1	120	840
3	2	96	2	7	1	1	210	210	420		1	1	1		420
3	2	96	2	7	1	1	210	210	420		1	1	1		420
3	1	88	2	7	0	1			480		2	2	2
3	1	95	2	7	0	0		1230	420		2	2	2		1230
3	1	96	2	7	0	1		320	420		2	2	2		320
3	2	83	2	7	1	1	270	240	810	220	1	2	1		510
3	2	96	2	7	0	1	190		820		2	1	2		190
3	2	96	2	7	0	1	150	810	540		2	2	2		960
3	1	96	2	7	0	0	700	1080	700	350	2	2	2	350	2130
3	2	83	2	7	1	1	160	750	400		2	2	2		910
3	2	67	2	7	1	1	660	1080	780	60	2	2	2	60	1800
3	1	85	2	7	0	0					2	2	2
3	1	51	2	7	1	1	930	1030	1480	1080	1	1	1	120	2080
3	1	68	2	7	1	0		160	1260	240	2	2	2		160
3	1	61	2	7	1	0		1680	460		2	2	2		1680
3	2	85	2	7	0	1	120		1380		2	1	2		120
3	1	92	2	7	1	0		480	60		2	2	2		480
3	2	68	2	7	0	1	510	480	1260		2	1	1		990
3	1	61	2	7	0	0	780	120	990	780	2	2	2	780	1680
3	1	77	2	7	1	1	240		1100		1	1	1		240
3	1	60	2	7	1	1	270		480		1	1	1		270
3	1	76	2	7	1	1	170	805	180	440	1	2	1	440	1415
3	2	66	2	7	1	0	60	110	1130		2	2	2		170
3	2	58	2	7	1	1		120	1380	38	2	2	1		120
3	1	59	2	7	0	0	60		150	120	2	2	2	120	180
3	2	71	2	7	0	0	9	10	12		2	2	2		19
3	1	69	2	7	1	1	420	330	900	330	2	1	2	120	870
3	1	64	2	7	0	0	420	540	620		2	2	2		960
3	2	96	2	7	1	1	120	440	940		2	1	1		560
3	1	56	2	7	0	0	70	1260	420		2	2	2		1330
3	2	66	2	7	1	1	240	60	1380		2	1	1		300
3	1	86	2	7	1	1	260	120	1030		1	1	1		380
3	1	67	2	7	1	1	510	300	1680	60	2	1	1	60	870
3	2	64	2	7	0	1		870	1480	60	2	2	2	60	930
3	2	66	2	7	1	1	270	330	1020		1	2	1		600
3	1	80	2	7	1	1	480	240	480	120	1	1	1		720
3	2	67	2	7	0	1		480	1680		2	2	2		480
3	1	84	2	7	1	1	680	490	590	630	2	1	1	480	1650
3	2	71	2	7	1	1	360	480	480		2	1	1		840
3	2	75	2	7	1	0	7		14		2	2	2		7
3	1	76	2	7	1	1	270	90	960	90	1	2	1	90	450
3	1	80	2	7	0	1	180	760	1340		2	2	2		940
3	2	90	2	7	1	1	235	420	1680		1	1	1		655
3	2		2	7	1	1	410	410	1530		2	2	2		820
3	2	65	2	7	0	1	240	180	1410	120	2	1	1		420
3	1	54	2	7	0	1	1680	1680	250		2	2	2		3360
3	1	68	2	7	1	1	690	1430	780	240	1	1	1	240	2360
3	1	56	2	7	0	0					2	2	2
3	1	82	2	7	1	1	270	840	550		2	2	1		1110
3	1	79	2	7	1	1	60	120	910		2	2	1		180
3	1	67	2	7	0	1	460	1080	1380		2	2	2		1540
3	1	61	2	7	1	1	810	480	1530	360	2	2	1		1290
3	1		2	7	0	0	1380	1380	300	590	2	2	2	540	3300
3	2	82	2	7	0	1	240	780	1630		2	2	2		1020
3	2	80	2	7	0	1			980		2	2	2
3	1	61	2	7	0	1	460	460	1260		2	2	2		920
1	1	72	2	7	0	1	270	270	540		2	1	2		540
1	2	86	2	7	1	1	210	140	25		1	1	1		350
1	1	77	2	7	1	1	270	510	240		2	1	1		780
1	1	69	2	7	0	0	390	300	1080	480	2	2	2	300	990
1	2	78	2	7	1	1	70		330		1	1	1		70
1	2	72	2	7	0	1			19		2	2	2
1	1	71	2	7	1	1	120	170	530		2	1	1		290
1	2	77	2	7	0	1	270		1530		2	2	2		270
1	1	71	2	7	1	1	270	855	960		2	1	1		1125
1	2	89	2	7	1	1	240	480	480		2	1	1		720
1	1	77	2	7	0	1			50		2	1	2
1	2	76	2	7	0	1		510	750		2	2	2		510
1	1	92	2	7	1	1		120	360	100	2	1	1	40	160
1	1	76	2	7	1	0	202	322	152		2	2	2		524
1	1	75	2	7	1	1	340	555	960		2	1	1		895
1	2	95	2	7	0	1	390		1230	40	2	2	2		390
1	2	76	2	7	0	0			1480		2	2	2
1	2	94	2	7	1	1			1080		2	2	2
1	1	77	2	7	1	1	60	60	120		2	1	1		120
1	1	67	2	7	0	0					2	2	2
1	2	82	2	7	0	1	270	270	510		2	1	2		540
1	2	75	2	7	1	1	60	60	440	110	1	1	1		120
1	2	78	2	7	0	1	540	1030	1380		2	2	2		1570
1	1	88	2	7	1	1	150		660		2	1	1		150
1	2		2	7	0	1		160	985	40	2	2	2		160
1	1	86	2	7	0	1			530	110	2	2	2
1	1	76	2	7	0	0					2	2	2
1	1	96	2	7	1	0			1080		2	2	2
1	1	79	2	7	1	1	350		690	710	1	1	1		350
1	1	63	2	7	1	1	340	250	1155	90	1	1	1	60	650
1	2	85	2	7	1	1	700	620	1600		2	2	1		1320
1	2	91	2	7	0	1	11		54		2	2	2		11
1		64	2	7	1	1	480	630	1110		1	1	1		1110
1	1		2	7	0	0	1380		1680		2	2	2		1380
1	2		2	7	1	1	60		60		2	2	2		60
1	2	79	2	7	0	1	450	810	1060		2	1	1		1260
1	1	78	2	7	0	0					2	2	2
1	1	91	2	7	0	0	360	120	1680		2	2	2		480
1	1	68	2	7	1	1	270	1230	690		1	1	1		1500
1	1	74	2	7	0	1	679			122	2	1	2		679
1	2	96	2	7	0	0	210		1530		2	2	2		210
1	1	91	2	7	1	1	439		1260	210	1	2	1		439
1	1	95	2	7	1	1	200	510	825		1	1	1		710
1	2	75	2	7	1	1	270	140	1210		2	2	2		410
1	2	89	2	7	1	0			630		2	2	2
1	2	88	2	7	1	1	315	440	1380	60	2	2	2		755
1	1		2	7	0	1	900	1680	670		2	2	2		2580
1	2	57	2	7	0	0	270	90	1110		2	2	2		360
1	2	84	2	7	1	0	460	235	1180		2	2	2		695
1	2	65	2	7	0	1	570		1250		2	1	2		570
1	1	86	2	7	0	0	1400		105		2	2	2		1400
1	2	83	2	7	0	0	120	60	830		2	2	2		180
1	2	79	2	7	0	0	280	1680	1680		2	2	2		1960
1	2	85	2	7	0	0		240	360	60	2	2	2	60	300
1	1		2	7	1	1		1430	1330	270	1	2	1		1430
1	1	69	2	7	1	1		220	900		2	1	1		220
1	1	91	2	7	1	1	30	120	900		2	2	2		150
1	1	69	2	7	1	1		180	1520	180	2	1	1	120	300
1	2	77	2	7	1	1	60	60	120		2	2	2		120
1	2	85	2	7	1	1	90	20	1050	45	2	2	1		110
1	2	86	2	7	1	0	60	360	160		2	2	2		420
1	2	96	2	7	1	1	140	630	1280		2	2	2		770
1	2	74	2	7	1	1	450		1240		2	1	1		450
1	2	85	2	7	1	1			1050		2	2	2
1	2		2	7	1	1	300	360	1200	140	1	1	1		660
1	2	96	2	7	1	1	430	1080	910	270	1	2	1	270	1780
1	1	96	2	7	0	1	480	480	780		2	1	1		960
1	1	82	2	7	1	1	210	680	830	170	1	1	1		890
1	2		2	7	1	1	340	580	1080		1	1	1		920
1	2	93	2	7	0	1			970		2	2	2
1	1	96	2	7	1	0	660	240	1260	120	1	2	1	120	1020
1	1	78	2	7	1	1	120		1380		2	1	1		120
1	2	77	2	7	1	1	210		540		2	2	2		210
1	2	81	2	7	1	1	60	160	140	60	2	2	2	60	280
1	1	68	2	7	0	1	270	570	630	90	2	1	2	90	930
1	1		2	7	0	0	780	780	666	120	2	2	2		1560
1	2	64	2	7	0	0	340		910		2	2	2		340
1	1	94	2	7	0	0	500	270	570	205	2	2	2	205	975
1	2		2	7	1	1	150		300		2	2	1		150
1	2	72	2	7	1	0	240		900	210	1	2	1		240
1	1	76	2	7	0	1	145	360	630		2	1	1		505
1	1	72	2	7	1	1			270		2	2	2
1	1	80	2	7	1	1	1080	900	750		2	1	1		1980
1	2	92	2	7	0	0			810	95	2	2	2
1	2	82	2	7	1	1		60	440		2	2	2		60
1	1	63	2	7	1	1	90	120	1110		2	1	1		210
1	1	71	2	7	1	0	420	1680	840		2	2	2		2100
1	2	79	2	7	1	1	110		430		2	2	2		110
1	2	68	2	7	0	1			810		2	2	2
1	1	94	2	7	1	0	120	430	1680		1	2	1		550
1	2	88	2	7	0	0	18		32		2	2	2		18
1	1	81	2	7	1	1	52		448	30	2	2	1		52
1	1	87	2	7	1	1		230	540		2	1	1		230
1	2	89	2	7	1	1	220	175	560		2	2	1		395
1	1	61	2	7	1	1	180	300	780		2	2	2		480
1	2	95	2	7	1	1	540	420	740		1	1	1		960
1	2	86	2	7	1	1	110	430	1080		1	2	1		540
1	2		2	7	0	1	5	450	25		2	2	2		455
1	2	70	2	7	1	1	160	40	770		2	2	1		200
1	2	65	2	7	0	0	780	780	1680		2	2	2		1560
1	2	70	2	7	1	1	160	190	350		2	2	2		350
1	1	85	2	7	1	1	270		730		2	1	1		270
1	2	90	2	7	0	1	270		765		2	2	2		270
1	1	81	2	7	1	1	270		690		2	1	1		270
1	2	93	2	8	0	1	350	380	1260		2	2	2		730
1	1	96	2	8	1	1	272	977	750		1	1	1		1249
1	2	90	2	8	1	1	630	580	1140		2	2	2		1210
1	1	70	2	8	1	0	50	300	450		1	2	1		350
1	1	96	2	8	1	1	60	1680	1230	430	2	1	1	430	2170
1	2	88	2	8	1	1	210	785	930		2	2	1		995
1	2	96	2	8	1	0	660	540	840		1	2	1		1200
1	1	82	2	8	0	1	210	700	350	420	2	2	2	420	1330
1	2	96	2	8	1	1		630	540		2	1	1		630
1	2	96	2	8	1	1	390	1380	630		2	1	1		1770
1	1	96	2	8	1	1			750	80	2	2	2
1	2	83	2	8	0	0			1380		2	2	2
1	1		2	8	0	0		530	420	60	2	2	2		530
1	1	89	2	8	1	1	540	270	1230		1	2	1		810
1	1	92	2	8	1	1	480	1520	360	920	1	1	1	740	2740
1	1	77	2	8	1	1	420	810	820	270	1	1	1		1230
1	1	96	2	8	0	0		300	450		2	2	2		300
1	2	96	2	8	1	1	70	820	1530	70	1	1	1		890
1	1	95	2	8	1	1			750	90	1	1	1
1	2	70	2	8	1	1		40	1220		2	1	1		40
1	1	96	2	8	0	0		240	420		2	2	2		240
1	1	96	2	8	1	1		1380	840		1	1	1		1380
1	2	96	2	8	1	1	60		710		1	1	1		60
1	1	83	2	8	0	0	390	430	420	270	2	2	2	270	1090
1	1	96	2	8	1	1	100	100	700	40	1	1	1	40	240
1	2	84	2	8	1	1	120	60	590		2	2	2		180
1	2	94	2	8	1	1	270	270	435		2	2	1		540
1	2	74	2	8	1	1	180	480	895	450	2	1	1	330	990
1	1	85	2	8	1	1	1140	1680	420		1	1	1		2820
1	2	66	2	8	0	1		220	780		2	1	1		220
1	1	70	2	8	0	0	220	710	920	210	2	2	2	210	1140
1	1	92	2	8	0	0		300	600		2	2	2		300
1	1	96	2	8	0	0	630	780	1230		2	2	2		1410
1	2	77	2	8	0	0	460	560	1030	530	2	2	2	530	1550
1	1	60	2	8	1	1	600	1080		320	2	2	2	320	2000
1	1	96	2	8	1	1	1680		1560		1	1	1		1680
1	1	76	2	8	0	0	70		350	70	2	2	2		70
1	1		2	8	1	0	420	780	1380		2	2	2		1200
1	2	70	2	8	1	1	170	240	480	60	2	2	2	60	470
1	2	74	2	8	1	1	460		800		1	2	1		460
1	1	68	2	8	1	1	40	20	510		2	2	2		60
1	2	77	2	8	1	1	390		750		2	1	1		390
1	1	96	2	8	0	0	200	220	540		2	2	2		420
1	2	61	2	8	0	0	390	780	1180		2	2	2		1170
1	2	77	2	8	1	1	160	160	900		2	2	2		320
1	2	71	2	8	0	0		160	530		2	2	2		160
1	1	85	2	8	1	1	390	570	330		1	1	1		960
1	2	86	2	8	1	1	160	640	840		2	2	2		800
1	2		2	8	0	0			1680		2	2	2
1	1	84	2	8	0	1			200	100	2	2	2
2	1	96	2	8	1	1	420	780	540	840	2	1	1	840	2040
2	2	87	2	8	1	1	660	630	1380	60	1	1	1	60	1350
2	2	96	2	8	1	1	710	680	980	130	1	2	1	20	1410
2	2	96	2	8	1	1			480		1	1	1
2	2	81	2	8	1	1		380	750		2	1	1		380
2	2	96	2	8	1	1	540	1010	950		1	2	1		1550
2	1	92	2	8	1	1	340	320	1080	60	2	2	1	60	720
2	1	96	2	8	0	0					2	2	2
2	1	94	2	8	1	1	390	1380	270	420	1	1	1	420	2190
2	2	82	2	8	1	1	460	280	1680		2	2	2		740
2	1	95	2	8	1	0	1680	530	1680		2	2	2		2210
2	1	96	2	8	1	1	870	1330	1360		1	1	1		2200
2	2	72	2	8	1	1	270	1080	690		2	2	2		1350
2	2	96	2	8	1	1	230	930	1180		1	1	1		1160
2	1	92	2	8	1	1	540	280	1080	120	2	1	1	120	940
2	2	96	2	8	1	1	220	170	925		1	1	1		390
2	1	90	2	8	0	0	1440	1680	1560		2	2	2		3120
2	1	96	2	8	1	0	420	840	840		2	2	2		1260
2	1	96	2	8	1	1	840	480	720	240	2	2	2	240	1560
2	1	96	2	8	1	1	1030	1630	1230	270	1	1	1	110	2770
2	1	91	2	8	1	1	330	510	850		1	2	1		840
2	2	96	2	8	1	1	270	460	1180	60	2	2	1	60	790
2	1	96	2	8	1	1	830	110	1130		1	1	1		940
2	1	54	2	8	0	0	1080	1230	1130	300	2	2	2	300	2610
2	2	86	2	8	1	1	255		1230		1	1	1		255
2	1	80	2	8	1	1	540	480	540		1	1	1		1020
2	2	92	2	8	1	1	680	680	1680		1	1	1		1360
2	1	70	2	8	1	1	540	1380		540	1	2	1	540	2460
2	2	96	2	8	1	1			1150		1	2	1
2	1	96	2	8	1	1		180	630		1	2	1		180
2	1	96	2	8	1	1	270	450	580		2	2	2		720
2	1	96	2	8	1	1	960	1480	660	220	1	1	1		2440
2	2	70	2	8	1	1	350	830	615		2	2	1		1180
2	1	79	2	8	1	1	540	1050	360	840	1	1	1	840	2430
2	1	79	2	8	0	0			660		2	2	2
2	2	74	2	8	0	1	810		1380		2	1	1		810
2	1	78	2	8	1	1	390	630	760	220	1	1	1	220	1240
2	2	95	2	8	1	1	390	905	825		1	1	1		1295
2	2	96	2	8	1	1	270	490	840	270	2	2	2	270	1030
2	1	96	2	8	1	1	120	1120	950	120	1	1	1		1240
2	2	87	2	8	1	1	270	730	1380	380	1	2	1	220	1220
2	1	96	2	8	0	1					2	2	2
2	1	96	2	8	1	1			840	210	2	2	1
2	1	85	2	8	0	0	270	930	540		2	2	2		1200
2	1	96	2	8	1	1	270	630	630		1	1	1		900
2	1	96	2	8	1	1	270	830	280		1	2	1		1100
2	1	96	2	8	1	1	540	1530	540	540	1	2	1	540	2610
2	2	96	2	8	1	1	630	940	1150		2	2	2		1570
2	1	94	2	8	1	1	340	1080	540	210	1	1	1		1420
2	2	96	2	8	0	1	40	440	730		2	1	1		480
2	2	96	2	8	1	1	540	270	840		1	1	1		810
2	2	89	2	8	0	1	135		1405		2	2	2		135
2	2	85	2	8	1	1	245	550	1600	60	1	1	1	60	855
2	2	96	2	8	1	1	220	300	295	60	2	2	2	60	580
2	2	96	2	8	1	1	120	180	960		1	1	1		300
3	1		2	8	1	0	390	380	660		2	2	2		770
3	1	92	2	8	1	1	650	1645	1330	860	2	2	1	860	3155
3	1	69	2	8	1	1	840	1080	1380	210	2	1	1	210	2130
3	2		2	8	1	1	650	830	1640	30	1	1	1	30	1510
3	1	82	2	8	1	1	270	700	1080		1	1	1		970
3	2	89	2	8	1	1	330	570	690	120	1	1	1		900
3	2	59	2	8	1	0		160	480		2	2	2		160
3	2	73	2	8	1	0	840	1380	1200		1	2	1		2220
3	1	92	2	8	0	0	1080	1530	840	960	2	2	2	960	3570
3	1	72	2	8	1	1	180	530	1430	450	2	2	1	250	960
3	1	68	2	8	1	1	205	380	1120		1	1	1		585
3	2	96	2	8	1	1	180	200	1580		2	1	1	0	380
3	1	62	2	8	1	0	540	1680	1340		2	2	2		2220
3	2	85	2	8	1	1			1680		1	2	1
3	1	96	2	8	0	0	970	1080	740	270	2	2	2	270	2320
3	2	96	2	8	1	1	540	530	1130		2	1	1		1070
3	2	86	2	8	0	0		420	1230		2	2	2		420
3	1	71	2	8	1	1	60	120	300	60	2	1	1	60	240
3	2	78	2	8	1	1	240		1230		2	1	1		240
3	1	88	2	8	1	1	390	780	1180	290	1	2	1	290	1460
3	2	90	2	8	1	1	210	420	630		1	1	1		630
3	2	62	2	8	1	1	210	260	1470	45	2	2	2		470
3	2	69	2	8	1	1	110	220	1330		1	2	1		330
3	1	76	2	8	1	1	175	680	830	170	2	2	1	170	1025
3	2	84	2	8	1	1	840		1130		2	1	1		840
3	2	71	2	8	1	1	170	730	1530		1	1	1		900
3	2	77	2	8	1	1	100		1560		1	2	1		100
3	2	73	2	8	1	1	270	340	1250		2	2	1		610
3	1	95	2	8	0	1		110	1380		2	2	2		110
3	1	78	2	8	0	0					2	2	2
3	1	66	2	8	0	1	110	580	1050	20	2	2	2		690
3	2	73	2	8	1	1	240	480	1080		2	1	1		720
3	2	71	2	8	1	1	450	450	1080		1	2	1		900
3	2	59	2	8	1	1	120	620	1530		2	2	2		740
3	1	87	2	8	1	1	880	1080	1060		1	1	1		1960
3	1	69	2	8	1	1		320	440	200	1	1	1	200	520
3	1		2	8	1	0	840	1680		160	1	2	1	160	2680
3	1		2	8	0	0					2	2	2
3	1	94	2	8	1	1	320	640	320	320	1	1	1	160	1120
3	1	96	2	8	0	0	40	500	1230		2	2	2		540
3	1		2	8	0	0	250	480	480		2	2	2		730
1	1	79	2	5	1	1	300	750	600		1	2	1		1050
1	2	81	2	5	1	1	240	270	1430		1	2	1		510
1	2	67	2	5	0	0	340	1130	740		2	2	2		1470
1	1	83	2	5	1	1		480	420	60	2	2	2	60	540
1	2	71	2	5	0	1	135	225	690		2	2	2		360
1	2	85	2	5	1	1			1095		2	2	2
1	1		2	5	1	0	350	1680	350	1470	1	2	1	1470	3500
1	1	89	2	5	1	1	1100	1680	690		1	2	1		2780
1	1	90	2	5	0	1	220	90	700		2	2	2		310
1	1	96	2	5	1	1		360	440		1	2	1		360
1	1	77	2	5	0	1	780	480	540		2	1	2		1260
1	2	77	2	5	1	1	150	40	260	20	2	2	2	20	210
1	1	87	2	5	1	1	340	630	1380	1430	2	1	1	910	1880
1		72	2	5	1	1	350	710	400		1	1	1		1060
1	1	96	2	5	1	0	270	480	320		2	2	2		750
1	1	62	2	5	1	1	1080	1380	810		1	2	1		2460
1	1	88	2	5	1	1		630	750	120	1	1	1	120	750
1	1	79	2	5	1	0	390	630	820		1	2	1		1020
1	1	86	2	5	1	1	295	880	690	480	1	1	1	480	1655
1	1	95	2	5	1	0	240	440	240	240	1	2	1	240	920
1	2	66	2	5	1	1	80	220	140	60	2	2	2	60	360
1	1	81	2	5	1	0	540	150	880		2	2	2		690
1	2	88	2	5	1	1			630		2	2	2
1	1	78	2	5	1	1	390	390	530		2	2	1		780
1	2		2	5	1	1	320	715	345	305	1	2	1	175	1210
1	2	85	2	5	1	1	630	1050	1080	810	1	1	1	270	1950
1	2	88	2	5	1	1	160	190	1060		2	2	1		350
1	2	83	2	5	1	1	270	160	530		2	2	1		430
1	2	68	2	5	1	1	250	415	630	140	1	1	1	140	805
1	2	67	2	5	1	1	220	150	870		2	2	2		370
1	1	65	2	5	1	1	660	1280	1130	540	1	2	1	540	2480
1	2	96	2	5	1	1	390	390	860		2	2	1		780
1	2	81	2	5	0	1	160		390		2	2	2		160
1	2	68	2	5	1	0	60	180	440		2	2	2		240
1	1	72	2	5	1	1	270	120	480	180	1	1	1		390
1	2	62	2	5	1	1	280	120	860		2	2	2		400
1	2		2	5	1	1	930	1030	1440	540	1	1	1	540	2500
1	1	88	2	5	1	0	510	530	1280	100	2	2	2		1040
1	1	60	2	5	1	0	60	120	260		2	2	2		180
1	2	77	2	5	1	1	980	1680	1280	175	2	1	1		2660
1	2	77	2	5	1	1	660	880	1230	220	1	2	1		1540
1	1		2	5	1	1	1080	240	420	120	1	1	1	120	1440
1	2	40	2	5	1	1	420	1680	1680	420	1	1	1	420	2520
1	1	96	2	5	1	1	190	950	430	390	1	1	1	210	1350
1	1	69	2	5	1	1	540	1680	1680	420	1	1	1	420	2640
1	2	61	2	5	1	1			360		1	1	1
1	1	96	2	5	0	0	180	240	980	60	2	2	2		420
1	2	61	2	5	1	1	340	480	650	80	1	2	1	40	860
1	1	96	2	5	0	1	270	1680	930		2	2	2		1950
1	2	68	2	5	0	0	200	540	780	85	2	2	2	85	825
1	1	62	2	5	1	1	60	810	320		2	2	2		870
1	2	74	2	5	0	0	315	155	1050		2	2	2		470
1	2	61	2	5	0	0					2	2	2
1	1	76	2	5	1	0		120	310		2	2	2		120
1	1	91	2	5	1	1	270	1680	820	60	1	1	1		1950
1	1	85	2	5	1	1	555	530	435	120	1	2	1	120	1205
1	1	92	2	5	1	1	240	120	560	60	1	2	1		360
1	1	65	2	5	0	0	630	390			2	2	2		1020
1	1	61	2	5	0	0	360	380	240	40	2	2	2		740
1	2	88	2	5	0	1	120	645	1260		2	1	1		765
1	2	68	2	5	1	1	460	670	1080		1	1	1		1130
1	1	80	2	5	1	1	90	100	435		2	2	2		190
1	2	64	2	5	1	1	350	760	1230		1	2	1		1110
1	2		2	5	1	1	120	120	240		1	1	1		240
1	2	96	2	5	1	1		120	900		1	1	1		120
1	1	67	2	5	1	1	300	600	150		2	1	1		900
1	1	96	2	5	1	1	1110	630	420		1	1	1		1740
1	2	78	2	5	1	1	120	260	640		2	2	2		380
1	1	71	2	5	1	1	540	1680	350	1470	1	1	1	1260	3480
1	1	66	2	5	1	1	210	390	630	60	1	2	1		600
1	1	66	2	5	1	1	510	510	850	240	1	1	1	240	1260
1	2	88	2	5	1	1	140	70	395		2	2	2		210
1	2	75	2	5	0	0	412	275	495		2	2	2		687
1	2	94	2	5	1	1	660		1680		1	1	1		660
1	1	74	2	5	1	1	360	300	420		2	2	2	0	660
2	2	82	2	5	1	1	440	320	1360		1	1	1		760
2	1	88	2	5	0	0	630	480	1680		2	2	2		1110
2	1	76	2	5	1	1	90	830	1080		1	2	1		920
2	2		2	5	1	1	370	910	1680	120	2	2	2	120	1400
2	2	70	2	5	1	1	135	150	855		2	2	1		285
2	1	86	2	5	0	1	840	1680	270	840	2	1	1	840	3360
2	1	96	2	5	1	1	700	1080	700	700	1	1	1	350	2130
2	1	96	2	5	1	1	320	640	320	320	1	1	1	160	1120
2	2	82	2	5	1	1	120	280	1200		2	2	1		400
2	1	53	2	5	1	1	360	480	1080		2	2	2		840
2	1	94	2	5	1	1	490	705	740	120	2	1	1	120	1315
2	1		2	5	1	0	510	480	360		2	2	2		990
2	2	61	2	5	0	0	420	840	960		2	2	2		1260
2	2		2	5	1	1	480	480	1680		2	2	1		960
2	1		2	5	0	1	1300	780	1480	140	2	2	2		2080
2	1	82	2	5	1	1	390	465	1480	85	1	1	1	85	940
2	2	77	2	5	0	1	300	900	300	300	2	2	2	300	1500
2	1	55	2	5	0	1	220		1430		2	2	2		220
2	1	70	2	5	1	1	120	500	720	25	2	2	2		620
2	2	70	2	5	0	1	240	240	1305		2	2	2		480
2	2	80	2	5	1	1	240	540	1380		1	1	1		780
2	2	88	2	5	1	1	90	90	300		2	2	2		180
2	1	59	2	5	0	1	470	550	930	170	2	1	1	170	1190
2	2		2	5	0	0	480	120	1680		2	2	2		600
2	1	76	2	5	1	0	270	1380	1230		1	2	1		1650
2	1	86	2	5	1	0	110	170	1230	170	2	2	2	170	450
2	1		2	5	1	1	260	510	810		1	1	1		770
2	1	86	2	5	1	1	390	240	1380	120	1	1	1	120	750
2	2	87	2	5	1	1			690		2	1	1
2	1	76	2	5	1	1	180	420	480	70	2	2	2	70	670
2	2	66	2	5	0	1	480	480	1380	60	2	2	2	60	1020
2	2	95	2	5	1	1	110	415	1430	100	1	2	1	60	585
2	1	86	2	5	1	1	270		1260		1	1	1		270
2	1	66	2	5	0	0	170	580	840	420	2	2	2	420	1170
2	1	93	2	5	0	0	660	1080	190	110	2	2	2	110	1850
2	2	81	2	5	0	1	40	130	1380		2	1	2		170
2	1	81	2	5	0	1	120	330	1680		2	1	2		450
2	2	95	2	5	1	1	320	980	1080	220	1	2	1	220	1520
2	2	88	2	5	1	1	60	570	1070		2	1	1		630
2	2	72	2	5	1	1	120	300	1280		2	2	1		420
2	2	70	2	5	0	0	60	130	1400		2	2	2		190
2	2	82	2	5	0	1	410	240	1680		2	1	1		650
2	2	74	2	5	0	1	270	380	990	95	2	2	2	95	745
2	2	88	2	5	0	0	230	710	1230	45	2	2	2		940
2	1	87	2	5	0	1	540	210	1380	105	2	2	2		750
2	1	60	2	5	1	1		480	240		2	2	2		480
2	1	60	2	5	1	0	220	60	1680	160	1	2	1	160	440
2	1	60	2	5	0	1	160	480	1380	20	2	2	2	20	660
2	1	64	2	5	1	1	60	980	1680	180	1	2	1	180	1220
2	2	75	2	5	0	0	60	120	120		2	2	2		180
2	2	94	2	5	1	1		210	1680		1	1	1		210
2		55	2	5	0	0	300	360	1380		2	2	2		660
2	2	60	2	5	0	1	480	480	480		2	2	2		960
2	2	61	2	5	1	1	780	1180	1680	240	2	1	1		1960
2	1	62	2	5	0	0	480	1080	980	530	2	2	2	240	1800
2	1	63	2	5	1	1	250	470	1680	620	1	1	1	620	1340
2	1	60	2	5	0	0	1480	1530	750		2	2	2		3010
2	1	60	2	5	0	0	630	1080	510	780	2	2	2	510	2220
2	1	60	2	5	0	0	510	730	1230	150	2	2	2	150	1390
2	2	60	2	5	0	0	390	1130	1360		2	2	2		1520
2	1		2	5	1	1	270	1680	1080	210	2	2	2	210	2160
2	1	39	2	5	1	1	80	680	1680	60	2	2	1	60	820
2	1	60	2	5	0	1	390	480	1380	40	2	1	2	40	910
2	1	60	2	5	0	1	420	560	840		2	2	2		980
2	1	64	2	5	1	1	270	840	420	420	2	2	2	420	1530
2	2	68	2	5	0	0	270	830	1380	60	2	2	2		1100
3	1	73	2	5	0	1					2	1	2
3	1	81	2	5	1	1	330	860	1530	270	1	1	1	270	1460
3	2	58	2	5	1	1	420	1680	1680	420	2	1	1		2100
3	2	76	2	5	0	0	120	320	1680		2	2	2		440
3	2	60	2	5	0	0		700	1530		2	2	2		700
3	1	73	2	5	0	1			1680		2	2	2
3	1	62	2	5	1	1		1680	1080		1	2	1		1680
3	1	80	2	5	1	0	275	400	1680		2	2	2		675
3	2	66	2	5	0	0	210	580	1480	200	2	2	2	110	900
3	1	75	2	5	1	1	350	930	970	350	1	2	1	350	1630
3	1	62	2	5	0	0	120	360	240	120	2	2	2	120	600
3	2	74	2	5	0	1	270		1380		2	1	1		270
3	1	70	2	5	0	1		120	1080	390	2	2	2	390	510
3	2	90	2	5	0	1	180		1440		2	1	2		180
3	2	65	2	5	0	1	120	100	900		2	2	2		220
3		55	2	5	0	1	210	390	1120		2	1	2		600
3	1	96	2	5	0	1		830	1680		2	2	2		830
3	1	76	2	5	1	1	60	240	1480		1	2	1		300
3	2	76	2	5	0	1	390	690	1380		2	2	2		1080
3	1	76	2	5	1	0	160	170	1230		1	2	1		330
3	2	78	2	5	0	0	270	540	1000		2	2	2		810
3	2	57	2	5	0	0	1080	1380	1260		2	2	2		2460
3	1	84	2	5	1	1			1680		1	1	1
3	2	86	2	5	0	0	120	460	1530		2	2	2		580
3	1	80	2	5	0	0	490	530	1230	220	2	2	2	220	1240
3	1	74	2	5	1	1	320	240	740		2	2	2		560
3	2	60	2	5	1	0	438	580	1640	180	2	2	2	180	1198
3	1	80	2	5	1	0		1380		360	2	2	2	360	1740
3	1	68	2	5	0	1	680	1055	1480	780	2	2	2	780	2515
3	2	72	2	5	0	1	170	605	1530		2	2	2		775
3	1	57	2	5	1	1	710	1530	1430		2	2	1		2240
3	1	81	2	5	1	1		610	1430		1	2	1		610
3	2	63	2	5	0	1			1230		2	1	2
3	1	75	2	5	1	1	240	480	1090	120	1	2	1		720
3	1	78	2	5	1	1	330	240	900		2	2	1		570
3	1	79	2	5	1	1	390	1580	1680		1	1	1		1970
3	2	76	2	5	0	1	340	480	1080		2	1	2		820
3	2	80	2	5	0	0	1440	1230	540		2	2	2		2670
3	2	63	2	5	1	1		530	860		2	2	2		530
3	2	71	2	5	0	1		480	1530	60	2	1	1		480
3	2	68	2	5	0	1	510	1170	1260		2	2	2		1680
3	2	56	2	5	1	1	780	630	1030	40	1	1	1		1410
3	1	77	2	5	1	1	210	315	1320		1	1	1		525
3	2	61	2	5	1	1	240	720	1080		1	1	1		960
3	2	51	2	5	0	0	140	480	1680		2	2	2		620
3	2	67	2	5	1	1	530	170	1230		2	1	1	0	700
3	1	76	2	5	0	0	330	1380	590		2	2	2		1710
3	1	72	2	5	0	1	270	680	1680	660	2	1	1	660	1610
3	1	73	2	5	0	1	730	240	930		2	1	1		970
3	1	56	2	5	0	1	390	480	540		2	2	2		870
3	1	96	2	5	1	1	630	480	690	480	2	2	2	480	1590
3	2	54	2	5	0	1		230	1230		2	2	2		230
3	1	37	2	5	0	0	350		1120		2	2	2		350
3	1	91	2	5	1	1		900	1080	390	1	2	1	390	1290
3	1		2	5	0	0	1080	1380	1120	1080	2	2	2	1080	3540
3	2	82	2	5	0	0		630	860		2	2	2		630
3	1	58	2	5	0	0	35	195			2	2	2		230
3	1	88	2	5	1	1	240	220	1110		2	1	1		460
3	1	64	2	5	0	0	180	870	120		2	2	2		1050
3	1	60	2	5	1	0	240	240	240		1	2	1		480
3	1	60	2	5	0	1			1680		2	1	1
3	1	96	2	5	0	0	810	810	1680		2	2	2		1620
3	1	60	2	5	0	1					2	2	2
3	1	94	2	5	1	1		470	1190		1	2	1		470
3	2	64	2	5	1	1	730	1430	1480	270	2	1	1	270	2430
3	2	87	2	5	1	1	300	710	950		1	1	1		1010
3	2	32	2	5	0	0	250	350			2	2	2		600
1	2	68	2	6	1	0					1	2	1
1	1	68	2	6	0	0	270				2	2	2		270
1	2	78	2	6	0	0	690	500	530	230	2	2	2	230	1420
1	1	63	2	6	0	0					2	2	2
1	2	63	2	6	0	0	390	120	830		2	2	2		510
1	1	86	2	6	0	1	100	480	480	80	2	1	1		580
1	1	63	2	6	0	0	540	1080	270		2	2	2		1620
1	2	82	2	6	0	0	630	710	960		2	2	2		1340
1	2	74	2	6	0	0	270	270	540		2	2	2		540
1	1	70	2	6	1	1	1230		430	210	1	1	1	210	1440
1	1	71	2	6	1	1	120	480	920	40	1	1	1		600
1	2		2	6	1	1	420		390		1	2	1		420
1	1	79	2	6	1	1			740		1	1	1
1	1	82	2	6	1	1	480		300	420	1	1	1		480
1	2	87	2	6	0	0	160	350	400		2	2	2		510
1	2	80	2	6	0	0		690	480		2	2	2		690
1	1	78	2	6	1	1	340	720	840		2	2	1		1060
1	2	61	2	6	0	0	340	90	980	75	2	2	2		430
1	1	70	2	6	1	1	160	540	690	210	1	2	1		700
1	1	62	2	6	1	1			620		1	1	1
1	2	35	2	6	1	1	540	730	875	110	2	2	2	110	1380
1	2	90	2	6	0	1	270	1080	1380	270	2	1	1	270	1620
1	2	94	2	6	0	0	960	270	970		2	2	2		1230
1	1	57	2	6	1	1	540	480	310		1	2	1		1020
1	2	73	2	6	1	0		590	390		2	2	2		590
1	2	65	2	6	1	1	120	490	1080		2	1	1		610
1	2	71	2	6	1	0		240	940		2	2	2		240
1	1	65	2	6	0	0	160	245	160	160	2	2	2	160	565
1	2	49	2	6	0	0	390	210	690		2	2	2		600
1	1		2	6	0	0	270	1050	270		2	2	2		1320
1	1	77	2	6	0	0	240		80		2	2	2		240
1	1	56	2	6	0	0		231	154	7	2	2	2	7	238
1	1	55	2	6	1	0	390	580	890		1	2	1		970
1	1	94	2	6	0	0	25	90	27		2	2	2		115
3	2	75	2	6	1	1	390	390	930		2	2	2		780
3	2	88	2	6	0	0	510	490	1380		2	2	2		1000
3	1	77	2	6	0	1	390	460	630	120	2	2	2	120	970
3	1	85	2	6	1	1	730	655	910	290	1	1	1	290	1675
1	1	77	2	6	0	0	420	1180	720	350	2	2	2	350	1950
1	1		2	6	1	1		120		60	2	2	1	60	180
1	1	80	2	6	0	0	180	480	790	120	2	2	2	120	780
1	1		2	6	1	0	200	480	960		2	2	2		680
1	1		2	6	0	1	390	510	1230	180	2	2	2	60	960
1	2	79	2	6	1	1	390	110	350		1	1	1		500
1	1	88	2	6	0	0	360	480	420	120	2	2	2	120	960
1	1	94	2	6	1	1	75			25	2	2	1		75
1	2	68	2	6	1	1	1080		980		1	1	1		1080
1	2	70	2	6	0	1	300	150	300		2	1	2		450
1	2	68	2	6	0	1	300	575	350	980	2	2	2	720	1595
1	1	72	2	6	1	1	750	570	180	240	2	2	1	240	1560
1	1	68	2	6	1	1	1400	630	1050	610	2	2	2	400	2430
1	1	30	2	6	0	0	1380		700		2	2	2		1380
1	1		2	6	1	0	540	1055	210		2	2	2		1595
1	2	66	2	6	0	1	390	60	690		2	2	2		450
1	1	65	2	6	1	1	340	510	360		1	1	1		850
1	2	59	2	6	1	1	900	1200	300		2	2	1		2100
1	2	71	2	6	1	1	540	1530	750	270	1	2	1		2070
1	2	87	2	6	1	1	180	420	660		1	2	1		600
1	1	62	2	6	1	0	330	440	415		2	2	2		770
1	2	61	2	6	1	1	300	240	630		1	2	1		540
1	1		2	6	0	0	1080	1380	640		2	2	2		2460
1	1	86	2	6	0	1	160	470	280	20	2	2	2	20	650
1	2	92	2	6	0	0					2	2	2
1	1	48	2	6	0	0	1080	480	530	340	2	2	2	240	1800
1	1	59	2	6	1	1	980	980	980		1	1	1		1960
1	1	85	2	6	0	0	230	220	225		2	2	2		450
1	2	77	2	6	1	1	420	420	960		1	1	1		840
1	2	96	2	6	1	1		120	1050		2	2	2		120
1	1	68	2	6	0	0	185	285	230		2	2	2		470
1	1		2	6	1	1	440	930	730	60	1	1	1		1370
1	2	61	2	6	0	0					2	2	2
1	1	76	2	6	0	0	400	480	360	400	2	2	2	400	1280
1	2	76	2	6	0	0	140	530	350	150	2	2	2	150	820
2	2	79	2	6	1	1	200	420	1010		2	1	1		620
2	1	96	2	6	0	0	160	260	660	210	2	2	2		420
2	1	76	2	6	0	0	160	110	1080		2	2	2		270
2	1	89	2	6	0	0	410	700	300	120	2	2	2	120	1230
2	2	64	2	6	1	1	500	1680	1680		1	1	1		2180
2	2	56	2	6	0	1			270		2	2	2
2	1	84	2	6	1	1			840		1	1	1
2	1	65	2	6	1	1	60	140	690		2	2	2		200
2	2	70	2	6	0	1	1380	1680	1680		2	1	2		3060
2	1	87	2	6	1	1	350	480	315	40	1	1	1	40	870
2	1	96	2	6	1	1	1000	1680	540		1	1	1		2680
2	1	83	2	6	1	1	240	400	760	100	2	1	1		640
2	1	62	2	6	0	1	780	480	1080		2	2	2		1260
2	2	56	2	6	1	0		1200	350	300	1	2	1	250	1450
2	2	91	2	6	1	1	60	180	930	60	1	1	1		240
2	1	87	2	6	1	1	1000	1680	540		1	1	1		2680
2	1	88	2	6	1	1	540	840	830		2	1	1		1380
2	1	62	2	6	1	1	14	28	14	7	2	2	2	7	49
2	2	73	2	6	0	1	160	470	1080		2	2	2		630
2	1	60	2	6	1	1	420	840	1120		1	1	1		1260
2	1	96	2	6	1	1	60	100	480		2	1	1		160
2	2	84	2	6	1	1	220	1330	630		2	2	2		1550
2	1	55	2	6	1	1	315	315	1080		2	2	2		630
2	2		2	6	0	0	320	660	230		2	2	2		980
2	2	73	2	6	1	0	1305	1320	1380		2	2	2		2625
2	1	96	2	6	0	0	580	880	680	340	2	2	2	340	1800
2	1		2	6	1	1	1200	550	450	450	1	1	1	450	2200
2	1	86	2	6	1	1	420	630	420		1	1	1		1050
2	2	96	2	6	1	0	360	1005	1380		1	2	1		1365
2	2	84	2	6	1	1			690		1	1	1
2	1	72	2	6	0	0					2	2	2
2	1	66	2	6	0	1					2	2	2
2	1	71	2	6	1	1			1680		1	1	1
2	2	82	2	6	1	0		620	1000		2	2	2		620
2	1	96	2	6	0	0					2	2	2
2	1	54	2	6	1	1	230	710	730		2	1	1		940
2	2	85	2	6	1	1	390	1080	780		2	2	2		1470
2	2	60	2	6	0	0	210		420		2	2	2		210
2	1	65	2	6	1	1	680	840	530	70	1	1	1	70	1590
2	2	78	2	6	0	0	510	20	540		2	2	2		530
2	1		2	6	1	1		300	180		1	1	1		300
2	2	66	2	6	1	0	360	480	720		1	2	1		840
2	1	60	2	6	1	1	600	1200	1680		1	2	1		1800
2	2	68	2	6	1	1	270	330	1380	60	1	1	1	60	660
2	1	61	2	6	1	1	360	360	930	60	2	2	2	60	780
2	2	92	2	6	1	1	40	280	200		2	2	1		320
2	1	60	2	6	1	1	270	930	1020		1	1	1		1200
2	2	60	2	6	1	0		660	1380		1	2	1		660
2	2	68	2	6	1	0	620	1380	1230	440	2	2	2	170	2170
2	1	70	2	6	1	1	1580	1680	1400	1480	1	1	1	900	4160
2	1	69	2	6	0	0	560	1680	350	350	2	2	2	350	2590
2	1	71	2	6	1	1	460	1680	460	460	1	1	1	460	2600
2	1	68	2	6	0	0	1680	1680	444		2	2	2		3360
2	1	88	2	6	1	0	540	1680	1240	1440	1	2	1	720	2940
2	1		2	6	0	0	220	930	510		2	2	2		1150
2	1	91	2	6	1	1	60	170	590		1	1	1		230
2	2		2	6	1	1	1220	378	636		2	1	1		1598
2	2	92	2	6	1	1	980		1680	980	1	1	1	980	1960
2	1	74	2	6	1	1	460		1040	220	2	1	1		460
2	2	56	2	6	0	0		270	710	270	2	2	2		270
2	1	92	2	6	1	0	1080	930	730		1	2	1		2010
2	1	83	2	6	1	1	1000	1380	660	330	1	2	1	270	2650
2	2	74	2	6	0	0	1380	1380	960	40	2	2	2		2760
2	1	60	2	6	0	0	660	480	420	180	2	2	2	120	1260
2	1		2	6	1	1	1680	1680	1680	1680	1	1	1	1080	4440
2	2	77	2	6	0	0		480	120		2	2	2		480
2	2	77	2	6	1	1	270	510	930		2	2	1		780
2	2	69	2	6	1	1	180	535	1230		2	1	1		715
2	1	84	2	6	0	0	420	1680	420		2	2	2		2100
2	1	87	2	6	1	1	510	500	790	40	1	1	1		1010
2	1	96	2	6	1	1	1480	1680	960	1480	1	1	1		3160
2	1	78	2	6	1	1	780	1230	460	560	2	2	2	360	2370
2	1	66	2	6	0	0	960	260	480		2	2	2		1220
2	2		2	6	0	0	420	480	480	180	2	2	2	120	1020
2	1	88	2	6	0	1	450	730	1680		2	1	2		1180
3	2	78	2	6	1	1	24	308	1380		2	2	2		332
3	2	53	2	6	1	1	510	630	1160	270	1	1	1	270	1410
3	2	73	2	6	1	1	195	30	900		2	2	2		225
3	1	73	2	6	1	1	445	680	1370		1	2	1		1125
3	1	70	2	6	1	1	540	1680	1080	1080	1	1	1	1080	3300
3	1	76	2	6	1	0		1680	920		1	2	1		1680
3	1	78	2	6	0	0	270	390	1050		2	2	2		660
3	1	49	2	6	1	1	708	378	1680	120	2	2	1	120	1206
3	1	37	2	6	0	0	680	1330	1680	220	2	2	2		2010
3	1	82	2	6	1	1	360	645	1380		1	1	1		1005
3	2	77	2	6	1	1	400	510	1080		2	2	2		910
3	1	92	2	6	1	1	410	1480	1080	1680	1	1	1	1680	3570
3	1	81	2	6	1	1			1280		2	2	1
3	1	86	2	6	1	1	780	1680			1	1	1		2460
3	2	41	2	6	1	1	360	1680	770	810	1	1	1	700	2740
3	2	82	2	6	1	0		540	530		1	2	1		540
3	1	80	2	6	1	1	980	880	1380	390	2	2	1	390	2250
3	2	69	2	6	1	1	330	120	1260		1	1	1		450
3	1	86	2	6	1	1		580	1680		2	1	1		580
3	2	72	2	6	1	1	300	720	1080		1	2	1		1020
3	1	75	2	6	1	1		480	1680		1	1	1		480
3	2	70	2	6	1	1	1260	1680	1680		1	1	1		2940
3	1	82	2	6	1	1	40	485	1180	60	1	1	1	60	585
3	1	63	2	6	1	1	120	480	800		1	2	1		600
3	2	56	2	6	0	0		550	1680		2	2	2		550
3	2		2	6	1	1	490	1280	560		1	2	1		1770
3	2	88	2	6	1	1	210	820	1680		1	2	1		1030
3	2	81	2	6	1	1	660	480	1380		2	1	1		1140
3	1	96	2	6	1	1	100	50	700		2	2	1		150
3	2	77	2	6	1	1	1680	860	1380	270	2	2	2	270	2810
3	1	96	2	6	1	1	200	480	480	480	1	1	1	200	880
3	1	78	2	6	1	1	120		1365		1	2	1		120
3	1	64	2	6	1	0	1050	1057	14	35	1	2	1	35	2142
3	1	74	2	6	1	1	930	1130	1030	210	2	2	1	210	2270
3	1	60	2	6	1	1	270	735	1190	840	2	2	2	840	1845
3	2	61	2	6	1	1	480	480	480	240	2	2	1		960
3	1	76	2	6	1	1	240	480	480		1	2	1		720
3	1	81	2	6	1	1	440	1230	602	540	1	1	1	540	2210
3	1	77	2	6	0	1	120	470	750	100	2	2	2	100	690
3	2	61	2	6	1	1	840	1200	900	600	2	1	1	600	2640
